# Supplementary material for: Water abstraction affects abundance, size-structure and growth of two threatened cyprinid fishes
Source: PLoS One. 2017 Apr 17;12(4):e0175932. doi: 10.1371/journal.pone.0175932 (PMC5393870; doi:10.1371/journal.pone.0175932)
Supplement: S1 Table — (XLSX) [file pone.0175932.s001.xlsx]

## Sheet: Hoja1
Date	Site	Species	Fork length (mm)	Total weight (g)
14/5/2012	T1	Barbus meridionalis	75	6.3
14/5/2012	T1	Barbus meridionalis	76	6.4
14/5/2012	T1	Barbus meridionalis	77	7.3
14/5/2012	T1	Barbus meridionalis	77	6.9
14/5/2012	T1	Barbus meridionalis	78	9.8
14/5/2012	T1	Barbus meridionalis	78	7.6
14/5/2012	T1	Barbus meridionalis	82	8
14/5/2012	T1	Barbus meridionalis	83	8.1
14/5/2012	T1	Barbus meridionalis	86	9.3
14/5/2012	T1	Barbus meridionalis	88	8.9
14/5/2012	T1	Barbus meridionalis	89	10.3
14/5/2012	T1	Barbus meridionalis	97	13.5
14/5/2012	T1	Barbus meridionalis	104	18.6
14/5/2012	T1	Barbus meridionalis	104	15.4
14/5/2012	T1	Barbus meridionalis	104	16.1
14/5/2012	T1	Barbus meridionalis	104	17.7
14/5/2012	T1	Barbus meridionalis	105	19.1
14/5/2012	T1	Barbus meridionalis	110	19.6
14/5/2012	T1	Barbus meridionalis	116	23
14/5/2012	T1	Barbus meridionalis	116	22.3
14/5/2012	T1	Barbus meridionalis	121	25
14/5/2012	T1	Barbus meridionalis	127	30.2
14/5/2012	T1	Barbus meridionalis	133	32
14/5/2012	T1	Barbus meridionalis	136	36.4
14/5/2012	T1	Barbus meridionalis	137	40.3
14/5/2012	T1	Barbus meridionalis	143	46.5
14/5/2012	T1	Barbus meridionalis	144	40.1
14/5/2012	T1	Barbus meridionalis	147	54.1
14/5/2012	T1	Barbus meridionalis	157	67.2
4/6/2012	T1	Barbus meridionalis	70	6
4/6/2012	T1	Barbus meridionalis	70	5.5
4/6/2012	T1	Barbus meridionalis	71	5.3
4/6/2012	T1	Barbus meridionalis	74	6.7
4/6/2012	T1	Barbus meridionalis	74	6.5
4/6/2012	T1	Barbus meridionalis	77	6.6
4/6/2012	T1	Barbus meridionalis	85	9.8
4/6/2012	T1	Barbus meridionalis	87	9
4/6/2012	T1	Barbus meridionalis	89	10.1
20/7/2012	T1	Barbus meridionalis	80	8.1
20/7/2012	T1	Barbus meridionalis	92	11.1
20/7/2012	T1	Barbus meridionalis	93	10.1
20/7/2012	T1	Barbus meridionalis	94	11.4
20/7/2012	T1	Barbus meridionalis	98	14.6
20/7/2012	T1	Barbus meridionalis	113	21.3
20/7/2012	T1	Barbus meridionalis	117	24.9
20/7/2012	T1	Barbus meridionalis	117	22.8
20/7/2012	T1	Barbus meridionalis	124	27.4
20/7/2012	T1	Barbus meridionalis	159	61.7
4/10/2012	T1	Barbus meridionalis	84	9
4/10/2012	T1	Barbus meridionalis	84	9.4
4/10/2012	T1	Barbus meridionalis	84	7.5
4/10/2012	T1	Barbus meridionalis	85	8.4
4/10/2012	T1	Barbus meridionalis	85	8.3
4/10/2012	T1	Barbus meridionalis	86	8.2
4/10/2012	T1	Barbus meridionalis	94	10.9
4/10/2012	T1	Barbus meridionalis	94	10.7
4/10/2012	T1	Barbus meridionalis	94	11
4/10/2012	T1	Barbus meridionalis	96	11.7
4/10/2012	T1	Barbus meridionalis	100	14
4/10/2012	T1	Barbus meridionalis	102	131
4/10/2012	T1	Barbus meridionalis	102	15
4/10/2012	T1	Barbus meridionalis	119	22.6
4/10/2012	T1	Barbus meridionalis	121	24.9
4/10/2012	T1	Barbus meridionalis	122	28.6
4/10/2012	T1	Barbus meridionalis	128	31.7
4/10/2012	T1	Barbus meridionalis	132	32.5
4/10/2012	T1	Barbus meridionalis	139	39.6
4/10/2012	T1	Squalius laietanus	214	107.2
30/11/2012	T1	Barbus meridionalis	114	20.9
30/11/2012	T1	Squalius laietanus	217	113.8
30/11/2012	T1	Squalius laietanus	242	155.2
9/4/2013	T1	Barbus meridionalis	99	13.5
9/4/2013	T1	Barbus meridionalis	118	25.1
9/4/2013	T1	Barbus meridionalis	119	24.7
9/4/2013	T1	Barbus meridionalis	145	36
20/6/2013	T1	Barbus meridionalis	77	6.6
20/6/2013	T1	Barbus meridionalis	87	10.1
20/6/2013	T1	Barbus meridionalis	113	14.6
20/6/2013	T1	Barbus meridionalis	115	28.1
20/6/2013	T1	Barbus meridionalis	119	28.4
20/6/2013	T1	Barbus meridionalis	121	33.8
20/6/2013	T1	Barbus meridionalis	122	26.9
20/6/2013	T1	Barbus meridionalis	138	44.1
20/6/2013	T1	Barbus meridionalis	144	47
20/6/2013	T1	Barbus meridionalis	146	52.7
14/5/2012	T2	Barbus meridionalis	74	6.5
30/5/2012	T2	Barbus meridionalis	74	10.8
14/5/2012	T2	Barbus meridionalis	75	7.6
14/5/2012	T2	Barbus meridionalis	75	6.2
30/5/2012	T2	Barbus meridionalis	75	6.6
14/5/2012	T2	Barbus meridionalis	76	6.5
14/5/2012	T2	Barbus meridionalis	77	7.1
30/5/2012	T2	Barbus meridionalis	78	7.6
14/5/2012	T2	Barbus meridionalis	79	8.3
14/5/2012	T2	Barbus meridionalis	80	7.7
14/5/2012	T2	Barbus meridionalis	80	8.2
14/5/2012	T2	Barbus meridionalis	81	8.5
14/5/2012	T2	Barbus meridionalis	82	8
30/5/2012	T2	Barbus meridionalis	82	8.6
14/5/2012	T2	Barbus meridionalis	83	8.1
14/5/2012	T2	Barbus meridionalis	83	7.6
14/5/2012	T2	Barbus meridionalis	85	8.1
14/5/2012	T2	Barbus meridionalis	85	9.5
14/5/2012	T2	Barbus meridionalis	85	8.9
30/5/2012	T2	Barbus meridionalis	85	10.4
14/5/2012	T2	Barbus meridionalis	86	8.6
14/5/2012	T2	Barbus meridionalis	86	8.6
30/5/2012	T2	Barbus meridionalis	86	9
14/5/2012	T2	Barbus meridionalis	87	9.8
14/5/2012	T2	Barbus meridionalis	89	11.1
14/5/2012	T2	Barbus meridionalis	90	10.6
14/5/2012	T2	Barbus meridionalis	91	11.4
14/5/2012	T2	Barbus meridionalis	92	10.7
14/5/2012	T2	Barbus meridionalis	95	14
30/5/2012	T2	Barbus meridionalis	95	14.5
14/5/2012	T2	Barbus meridionalis	96	13
14/5/2012	T2	Barbus meridionalis	97	14
14/5/2012	T2	Barbus meridionalis	102	15.2
30/5/2012	T2	Barbus meridionalis	104	20.7
14/5/2012	T2	Barbus meridionalis	107	16.1
14/5/2012	T2	Barbus meridionalis	107	18.6
14/5/2012	T2	Barbus meridionalis	109	19.8
30/5/2012	T2	Barbus meridionalis	111	20.8
14/5/2012	T2	Barbus meridionalis	116	26.1
14/5/2012	T2	Barbus meridionalis	133	35.2
14/5/2012	T2	Barbus meridionalis	148	47.4
30/5/2012	T2	Squalius laietanus	264	257.9
30/5/2012	T2	Squalius laietanus	285	326.4
21/7/2012	T2	Barbus meridionalis	83	8
21/7/2012	T2	Barbus meridionalis	88	9.9
21/7/2012	T2	Barbus meridionalis	94	12.4
21/7/2012	T2	Barbus meridionalis	102	16.2
21/7/2012	T2	Barbus meridionalis	104	21.7
21/7/2012	T2	Barbus meridionalis	106	17.3
21/7/2012	T2	Barbus meridionalis	110	22.2
21/7/2012	T2	Barbus meridionalis	120	24.2
21/7/2012	T2	Barbus meridionalis	123	27.6
21/7/2012	T2	Barbus meridionalis	123	24
21/7/2012	T2	Barbus meridionalis	138	36.8
4/10/2012	T2	Barbus meridionalis	71	4.9
4/10/2012	T2	Barbus meridionalis	84	8.5
4/10/2012	T2	Barbus meridionalis	85	9.4
4/10/2012	T2	Barbus meridionalis	98	13.2
4/10/2012	T2	Barbus meridionalis	105	15.1
4/10/2012	T2	Barbus meridionalis	111	20.6
4/10/2012	T2	Barbus meridionalis	114	22.5
4/10/2012	T2	Barbus meridionalis	131	33.6
20/6/2013	T2	Barbus meridionalis	76	6.9
20/6/2013	T2	Barbus meridionalis	102	16.6
20/6/2013	T2	Barbus meridionalis	117	30.6
20/6/2013	T2	Barbus meridionalis	124	27.2
20/6/2013	T2	Barbus meridionalis	129	29.9
20/6/2013	T2	Barbus meridionalis	131	44.8
11/5/2012	T3	Barbus meridionalis	72	6.2
11/5/2012	T3	Barbus meridionalis	72	6.6
11/5/2012	T3	Barbus meridionalis	74	7.9
11/5/2012	T3	Barbus meridionalis	74	7.3
11/5/2012	T3	Barbus meridionalis	74	7.1
11/5/2012	T3	Barbus meridionalis	77	6.5
30/5/2012	T3	Barbus meridionalis	77	7.1
11/5/2012	T3	Barbus meridionalis	78	10.5
11/5/2012	T3	Barbus meridionalis	78	8.8
30/5/2012	T3	Barbus meridionalis	78	8.6
30/5/2012	T3	Barbus meridionalis	78	7.1
30/5/2012	T3	Barbus meridionalis	78	8.2
30/5/2012	T3	Barbus meridionalis	78	8.2
30/5/2012	T3	Barbus meridionalis	78	7.2
11/5/2012	T3	Barbus meridionalis	79	8.4
11/5/2012	T3	Barbus meridionalis	79	9.3
30/5/2012	T3	Barbus meridionalis	80	9
30/5/2012	T3	Barbus meridionalis	80	7.2
11/5/2012	T3	Barbus meridionalis	81	10.3
11/5/2012	T3	Barbus meridionalis	83	7.6
30/5/2012	T3	Barbus meridionalis	83	10.3
11/5/2012	T3	Barbus meridionalis	85	8.9
11/5/2012	T3	Barbus meridionalis	85	10
11/5/2012	T3	Barbus meridionalis	85	10.1
11/5/2012	T3	Barbus meridionalis	85	10.8
30/5/2012	T3	Barbus meridionalis	85	10.8
11/5/2012	T3	Barbus meridionalis	86	10.5
11/5/2012	T3	Barbus meridionalis	86	10.7
11/5/2012	T3	Barbus meridionalis	86	12.6
11/5/2012	T3	Barbus meridionalis	86	12.2
11/5/2012	T3	Barbus meridionalis	87	11.2
11/5/2012	T3	Barbus meridionalis	88	11.6
11/5/2012	T3	Barbus meridionalis	89	10.8
11/5/2012	T3	Barbus meridionalis	91	13.3
11/5/2012	T3	Barbus meridionalis	91	12.2
11/5/2012	T3	Barbus meridionalis	92	11.9
11/5/2012	T3	Barbus meridionalis	93	11.7
11/5/2012	T3	Barbus meridionalis	93	11.9
11/5/2012	T3	Barbus meridionalis	93	14.5
11/5/2012	T3	Barbus meridionalis	95	14.1
11/5/2012	T3	Barbus meridionalis	96	20.4
30/5/2012	T3	Barbus meridionalis	98	15.1
11/5/2012	T3	Barbus meridionalis	101	14
11/5/2012	T3	Barbus meridionalis	102	12.8
11/5/2012	T3	Barbus meridionalis	106	21.9
11/5/2012	T3	Barbus meridionalis	112	27.8
11/5/2012	T3	Barbus meridionalis	112	20.9
11/5/2012	T3	Barbus meridionalis	114	24.5
11/5/2012	T3	Barbus meridionalis	114	23.1
11/5/2012	T3	Barbus meridionalis	116	26.2
11/5/2012	T3	Barbus meridionalis	117	24.6
11/5/2012	T3	Barbus meridionalis	118	19.6
11/5/2012	T3	Barbus meridionalis	119	27
11/5/2012	T3	Barbus meridionalis	126	27.2
11/5/2012	T3	Barbus meridionalis	127	25.9
11/5/2012	T3	Barbus meridionalis	136	42.1
11/5/2012	T3	Barbus meridionalis	137	28.8
11/5/2012	T3	Barbus meridionalis	146	46.9
30/5/2012	T3	Barbus meridionalis	147	57.3
21/7/2012	T3	Barbus meridionalis	78	7
21/7/2012	T3	Barbus meridionalis	83	8.2
21/7/2012	T3	Barbus meridionalis	83	7.9
21/7/2012	T3	Barbus meridionalis	84	8.2
21/7/2012	T3	Barbus meridionalis	91	11.2
21/7/2012	T3	Barbus meridionalis	92	10.8
21/7/2012	T3	Barbus meridionalis	103	14.8
21/7/2012	T3	Barbus meridionalis	105	17.7
21/7/2012	T3	Barbus meridionalis	108	23.1
21/7/2012	T3	Barbus meridionalis	117	21.5
21/7/2012	T3	Barbus meridionalis	131	32.2
21/7/2012	T3	Barbus meridionalis	132	38.9
3/10/2012	T3	Barbus meridionalis	79	7.2
3/10/2012	T3	Barbus meridionalis	81	7.7
3/10/2012	T3	Barbus meridionalis	86	9.1
3/10/2012	T3	Barbus meridionalis	89	9.8
3/10/2012	T3	Barbus meridionalis	89	9.5
3/10/2012	T3	Barbus meridionalis	91	9.9
3/10/2012	T3	Barbus meridionalis	97	12.3
3/10/2012	T3	Barbus meridionalis	101	13.5
3/10/2012	T3	Barbus meridionalis	128	27.2
3/10/2012	T3	Barbus meridionalis	139	35.2
30/11/2012	T3	Barbus meridionalis	84	8.5
30/11/2012	T3	Barbus meridionalis	86	8
30/11/2012	T3	Barbus meridionalis	87	8.5
30/11/2012	T3	Barbus meridionalis	101	12.6
20/6/2013	T3	Barbus meridionalis	74	10
20/6/2013	T3	Barbus meridionalis	82	8.3
20/6/2013	T3	Barbus meridionalis	85	8.5
20/6/2013	T3	Barbus meridionalis	95	13.7
20/6/2013	T3	Barbus meridionalis	129	40.8
11/5/2012	T4	Barbus meridionalis	72	8.2
11/5/2012	T4	Barbus meridionalis	73	6.8
11/5/2012	T4	Barbus meridionalis	75	8
11/5/2012	T4	Barbus meridionalis	76	7.5
11/5/2012	T4	Barbus meridionalis	77	8.2
11/5/2012	T4	Barbus meridionalis	77	8.3
11/5/2012	T4	Barbus meridionalis	77	7.8
11/5/2012	T4	Barbus meridionalis	77	8.7
11/5/2012	T4	Barbus meridionalis	80	7.4
11/5/2012	T4	Barbus meridionalis	81	8.7
30/5/2012	T4	Barbus meridionalis	82	7.7
11/5/2012	T4	Barbus meridionalis	83	9.8
11/5/2012	T4	Barbus meridionalis	84	8.4
11/5/2012	T4	Barbus meridionalis	84	9.1
11/5/2012	T4	Barbus meridionalis	84	10.9
11/5/2012	T4	Barbus meridionalis	84	9.2
11/5/2012	T4	Barbus meridionalis	84	10.7
11/5/2012	T4	Barbus meridionalis	86	10.3
11/5/2012	T4	Barbus meridionalis	86	11.3
11/5/2012	T4	Barbus meridionalis	86	9.6
11/5/2012	T4	Barbus meridionalis	87	11.5
11/5/2012	T4	Barbus meridionalis	87	10.5
30/5/2012	T4	Barbus meridionalis	87	10.5
11/5/2012	T4	Barbus meridionalis	88	10.3
11/5/2012	T4	Barbus meridionalis	88	12.1
11/5/2012	T4	Barbus meridionalis	88	12.3
30/5/2012	T4	Barbus meridionalis	90	11.7
11/5/2012	T4	Barbus meridionalis	91	13
11/5/2012	T4	Barbus meridionalis	91	12.8
11/5/2012	T4	Barbus meridionalis	91	16.1
11/5/2012	T4	Barbus meridionalis	91	12.4
11/5/2012	T4	Barbus meridionalis	92	12.3
30/5/2012	T4	Barbus meridionalis	92	14.3
30/5/2012	T4	Barbus meridionalis	92	11.2
11/5/2012	T4	Barbus meridionalis	93	14.2
30/5/2012	T4	Barbus meridionalis	93	12.7
30/5/2012	T4	Barbus meridionalis	93	14.2
30/5/2012	T4	Barbus meridionalis	93	12.2
11/5/2012	T4	Barbus meridionalis	95	14.4
11/5/2012	T4	Barbus meridionalis	95	14.6
11/5/2012	T4	Barbus meridionalis	96	15.4
11/5/2012	T4	Barbus meridionalis	97	14.1
11/5/2012	T4	Barbus meridionalis	97	16.7
30/5/2012	T4	Barbus meridionalis	97	14
11/5/2012	T4	Barbus meridionalis	99	13.9
11/5/2012	T4	Barbus meridionalis	99	15.8
11/5/2012	T4	Barbus meridionalis	99	21.6
11/5/2012	T4	Barbus meridionalis	101	15.6
11/5/2012	T4	Barbus meridionalis	102	22.7
11/5/2012	T4	Barbus meridionalis	105	18.2
30/5/2012	T4	Barbus meridionalis	105	22
11/5/2012	T4	Barbus meridionalis	107	23.2
11/5/2012	T4	Barbus meridionalis	109	26.7
11/5/2012	T4	Barbus meridionalis	109	30.7
30/5/2012	T4	Barbus meridionalis	113	27.3
30/5/2012	T4	Barbus meridionalis	113	27.3
11/5/2012	T4	Barbus meridionalis	121	36.3
11/5/2012	T4	Barbus meridionalis	121	26.6
11/5/2012	T4	Barbus meridionalis	121	30.3
30/5/2012	T4	Barbus meridionalis	121	32.7
11/5/2012	T4	Barbus meridionalis	124	34.5
11/5/2012	T4	Barbus meridionalis	124	26.8
11/5/2012	T4	Barbus meridionalis	130	31.3
30/5/2012	T4	Barbus meridionalis	132	44.6
11/5/2012	T4	Barbus meridionalis	134	41.9
30/5/2012	T4	Barbus meridionalis	135	43.8
11/5/2012	T4	Barbus meridionalis	139	57.1
11/5/2012	T4	Barbus meridionalis	140	39.6
11/5/2012	T4	Barbus meridionalis	142	43.1
11/5/2012	T4	Barbus meridionalis	142	59.4
11/5/2012	T4	Barbus meridionalis	142	56.1
30/5/2012	T4	Barbus meridionalis	143	52.6
30/5/2012	T4	Barbus meridionalis	148	55.3
11/5/2012	T4	Barbus meridionalis	152	68.9
30/5/2012	T4	Barbus meridionalis	153	57.3
11/5/2012	T4	Squalius laietanus	156	51.3
21/7/2012	T4	Barbus meridionalis	73	5.4
21/7/2012	T4	Barbus meridionalis	75	5.9
21/7/2012	T4	Barbus meridionalis	77	9.9
21/7/2012	T4	Barbus meridionalis	77	6.2
21/7/2012	T4	Barbus meridionalis	89	9.2
21/7/2012	T4	Barbus meridionalis	92	9.7
3/10/2012	T4	Barbus meridionalis	73	4.2
3/10/2012	T4	Barbus meridionalis	78	5.9
3/10/2012	T4	Barbus meridionalis	78	5.1
3/10/2012	T4	Barbus meridionalis	79	5.9
3/10/2012	T4	Barbus meridionalis	81	5.7
3/10/2012	T4	Barbus meridionalis	88	6.2
3/10/2012	T4	Barbus meridionalis	89	7.6
3/10/2012	T4	Barbus meridionalis	99	10.5
30/11/2012	T4	Barbus meridionalis	79	6.5
30/11/2012	T4	Barbus meridionalis	83	8.5
20/6/2013	T4	Barbus meridionalis	98	12.5
20/6/2013	T4	Barbus meridionalis	98	10.6
20/6/2013	T4	Barbus meridionalis	115	16.3
20/6/2013	T4	Barbus meridionalis	116	18.2
20/6/2013	T4	Barbus meridionalis	121	20.5
20/6/2013	T4	Squalius laietanus	130	27.7
20/6/2013	T4	Squalius laietanus	152	30.9
11/5/2012	T5	Barbus meridionalis	70	6.5
11/5/2012	T5	Barbus meridionalis	72	5.8
11/5/2012	T5	Barbus meridionalis	74	7.3
29/5/2012	T5	Barbus meridionalis	74	6.6
11/5/2012	T5	Barbus meridionalis	81	9.2
11/5/2012	T5	Barbus meridionalis	82	9.7
29/5/2012	T5	Barbus meridionalis	83	8.8
11/5/2012	T5	Barbus meridionalis	84	10.2
29/5/2012	T5	Barbus meridionalis	85	8.7
11/5/2012	T5	Barbus meridionalis	87	10.5
11/5/2012	T5	Barbus meridionalis	92	11.7
11/5/2012	T5	Barbus meridionalis	97	13.6
11/5/2012	T5	Barbus meridionalis	98	17.1
11/5/2012	T5	Barbus meridionalis	98	14.5
11/5/2012	T5	Barbus meridionalis	99	15.2
29/5/2012	T5	Barbus meridionalis	101	18.8
29/5/2012	T5	Barbus meridionalis	102	16.1
11/5/2012	T5	Barbus meridionalis	108	17.9
11/5/2012	T5	Barbus meridionalis	113	28.4
11/5/2012	T5	Barbus meridionalis	117	22.2
11/5/2012	T5	Barbus meridionalis	133	34.1
29/5/2012	T5	Barbus meridionalis	133	32.8
29/5/2012	T5	Barbus meridionalis	136	43.7
8/4/2013	T5	Barbus meridionalis	102	17.2
10/5/2012	T6	Barbus meridionalis	70	6.9
10/5/2012	T6	Barbus meridionalis	70	5.9
28/5/2012	T6	Barbus meridionalis	70	5.2
10/5/2012	T6	Barbus meridionalis	71	6.2
10/5/2012	T6	Barbus meridionalis	71	6.3
10/5/2012	T6	Barbus meridionalis	71	6.3
28/5/2012	T6	Barbus meridionalis	71	6.7
10/5/2012	T6	Barbus meridionalis	72	5.9
10/5/2012	T6	Barbus meridionalis	72	6.1
10/5/2012	T6	Barbus meridionalis	72	6
28/5/2012	T6	Barbus meridionalis	73	6.6
28/5/2012	T6	Barbus meridionalis	73	6.3
10/5/2012	T6	Barbus meridionalis	74	7
10/5/2012	T6	Barbus meridionalis	74	7
10/5/2012	T6	Barbus meridionalis	74	6.7
10/5/2012	T6	Barbus meridionalis	74	6.7
10/5/2012	T6	Barbus meridionalis	75	6.5
10/5/2012	T6	Barbus meridionalis	75	7.8
10/5/2012	T6	Barbus meridionalis	75	7.5
28/5/2012	T6	Barbus meridionalis	75	6.4
10/5/2012	T6	Barbus meridionalis	76	8.4
10/5/2012	T6	Barbus meridionalis	76	6.5
10/5/2012	T6	Barbus meridionalis	76	7.9
10/5/2012	T6	Barbus meridionalis	77	8.3
10/5/2012	T6	Barbus meridionalis	77	7.9
28/5/2012	T6	Barbus meridionalis	77	7.4
28/5/2012	T6	Barbus meridionalis	77	7.4
10/5/2012	T6	Barbus meridionalis	78	7
10/5/2012	T6	Barbus meridionalis	78	8.6
10/5/2012	T6	Barbus meridionalis	78	7.3
10/5/2012	T6	Barbus meridionalis	78	8.1
28/5/2012	T6	Barbus meridionalis	78	6.4
10/5/2012	T6	Barbus meridionalis	79	7.9
10/5/2012	T6	Barbus meridionalis	79	9
10/5/2012	T6	Barbus meridionalis	80	6.2
10/5/2012	T6	Barbus meridionalis	80	10.3
28/5/2012	T6	Barbus meridionalis	80	8.4
10/5/2012	T6	Barbus meridionalis	81	9.5
28/5/2012	T6	Barbus meridionalis	81	7.8
10/5/2012	T6	Barbus meridionalis	82	9
10/5/2012	T6	Barbus meridionalis	82	9.8
10/5/2012	T6	Barbus meridionalis	82	9.4
10/5/2012	T6	Barbus meridionalis	83	8.9
10/5/2012	T6	Barbus meridionalis	83	8
28/5/2012	T6	Barbus meridionalis	83	8.4
28/5/2012	T6	Barbus meridionalis	83	9.1
10/5/2012	T6	Barbus meridionalis	84	9.6
10/5/2012	T6	Barbus meridionalis	84	9.9
10/5/2012	T6	Barbus meridionalis	85	9.4
10/5/2012	T6	Barbus meridionalis	86	9.9
10/5/2012	T6	Barbus meridionalis	86	11.2
28/5/2012	T6	Barbus meridionalis	86	11
10/5/2012	T6	Barbus meridionalis	87	11.7
10/5/2012	T6	Barbus meridionalis	87	10.7
10/5/2012	T6	Barbus meridionalis	87	10.5
28/5/2012	T6	Barbus meridionalis	89	11.5
28/5/2012	T6	Barbus meridionalis	89	6.9
10/5/2012	T6	Barbus meridionalis	90	12.4
10/5/2012	T6	Barbus meridionalis	91	14.8
10/5/2012	T6	Barbus meridionalis	91	13.4
10/5/2012	T6	Barbus meridionalis	91	14.7
10/5/2012	T6	Barbus meridionalis	92	13.3
10/5/2012	T6	Barbus meridionalis	94	16.1
10/5/2012	T6	Barbus meridionalis	94	12.7
10/5/2012	T6	Barbus meridionalis	96	15.4
28/5/2012	T6	Barbus meridionalis	97	15.5
10/5/2012	T6	Barbus meridionalis	99	19
10/5/2012	T6	Barbus meridionalis	102	16.3
10/5/2012	T6	Barbus meridionalis	103	17.6
10/5/2012	T6	Barbus meridionalis	105	23.1
28/5/2012	T6	Barbus meridionalis	106	17.2
10/5/2012	T6	Barbus meridionalis	109	20.6
10/5/2012	T6	Barbus meridionalis	114	32.2
10/5/2012	T6	Barbus meridionalis	118	25.6
10/5/2012	T6	Barbus meridionalis	123	27.7
10/5/2012	T6	Barbus meridionalis	173	92.6
19/6/2013	T6	Barbus meridionalis	86	10.2
10/5/2012	T7	Barbus meridionalis	70	6.5
10/5/2012	T7	Barbus meridionalis	70	5
10/5/2012	T7	Barbus meridionalis	70	5
10/5/2012	T7	Barbus meridionalis	70	5.8
10/5/2012	T7	Barbus meridionalis	71	5.9
10/5/2012	T7	Barbus meridionalis	71	4.9
10/5/2012	T7	Barbus meridionalis	71	5.8
10/5/2012	T7	Barbus meridionalis	71	4.6
10/5/2012	T7	Barbus meridionalis	72	6.5
10/5/2012	T7	Barbus meridionalis	72	5.9
28/5/2012	T7	Barbus meridionalis	72	5.9
28/5/2012	T7	Barbus meridionalis	72	7.4
10/5/2012	T7	Barbus meridionalis	73	6
10/5/2012	T7	Barbus meridionalis	73	5.3
10/5/2012	T7	Barbus meridionalis	73	6.2
28/5/2012	T7	Barbus meridionalis	73	7.1
28/5/2012	T7	Barbus meridionalis	73	6
28/5/2012	T7	Barbus meridionalis	73	6.9
28/5/2012	T7	Barbus meridionalis	73	6.3
10/5/2012	T7	Barbus meridionalis	74	7.6
10/5/2012	T7	Barbus meridionalis	74	5.9
10/5/2012	T7	Barbus meridionalis	74	6.7
28/5/2012	T7	Barbus meridionalis	74	7.6
28/5/2012	T7	Barbus meridionalis	74	7
10/5/2012	T7	Barbus meridionalis	75	6.9
10/5/2012	T7	Barbus meridionalis	75	7.3
10/5/2012	T7	Barbus meridionalis	75	6.2
28/5/2012	T7	Barbus meridionalis	75	7.3
10/5/2012	T7	Barbus meridionalis	76	8
10/5/2012	T7	Barbus meridionalis	76	7.3
10/5/2012	T7	Barbus meridionalis	76	6.7
28/5/2012	T7	Barbus meridionalis	76	7.5
28/5/2012	T7	Barbus meridionalis	76	7.6
28/5/2012	T7	Barbus meridionalis	76	7.3
28/5/2012	T7	Barbus meridionalis	76	7.1
28/5/2012	T7	Barbus meridionalis	76	8.2
10/5/2012	T7	Barbus meridionalis	77	8.6
10/5/2012	T7	Barbus meridionalis	77	6.8
10/5/2012	T7	Barbus meridionalis	77	7.3
28/5/2012	T7	Barbus meridionalis	77	8.6
10/5/2012	T7	Barbus meridionalis	78	7.3
10/5/2012	T7	Barbus meridionalis	78	7.6
10/5/2012	T7	Barbus meridionalis	78	8.4
10/5/2012	T7	Barbus meridionalis	78	7.7
10/5/2012	T7	Barbus meridionalis	78	5.8
10/5/2012	T7	Barbus meridionalis	78	6.7
28/5/2012	T7	Barbus meridionalis	78	7.2
10/5/2012	T7	Barbus meridionalis	79	8.4
10/5/2012	T7	Barbus meridionalis	79	8
10/5/2012	T7	Barbus meridionalis	79	8.7
10/5/2012	T7	Barbus meridionalis	79	7.7
28/5/2012	T7	Barbus meridionalis	79	7.2
28/5/2012	T7	Barbus meridionalis	79	7.5
10/5/2012	T7	Barbus meridionalis	80	8.5
10/5/2012	T7	Barbus meridionalis	80	7.6
10/5/2012	T7	Barbus meridionalis	80	9.1
10/5/2012	T7	Barbus meridionalis	80	9.4
28/5/2012	T7	Barbus meridionalis	80	9.2
10/5/2012	T7	Barbus meridionalis	81	8.6
10/5/2012	T7	Barbus meridionalis	81	8
10/5/2012	T7	Barbus meridionalis	81	8
28/5/2012	T7	Barbus meridionalis	81	7.8
10/5/2012	T7	Barbus meridionalis	82	9.9
10/5/2012	T7	Barbus meridionalis	82	9.3
10/5/2012	T7	Barbus meridionalis	82	8
10/5/2012	T7	Barbus meridionalis	82	9.7
10/5/2012	T7	Barbus meridionalis	82	9.1
28/5/2012	T7	Barbus meridionalis	82	9.9
10/5/2012	T7	Barbus meridionalis	83	8.7
10/5/2012	T7	Barbus meridionalis	83	9.6
10/5/2012	T7	Barbus meridionalis	83	10.9
10/5/2012	T7	Barbus meridionalis	83	9
10/5/2012	T7	Barbus meridionalis	83	8
28/5/2012	T7	Barbus meridionalis	83	9.2
28/5/2012	T7	Barbus meridionalis	83	10
10/5/2012	T7	Barbus meridionalis	84	8.5
10/5/2012	T7	Barbus meridionalis	86	10.9
28/5/2012	T7	Barbus meridionalis	86	11
10/5/2012	T7	Barbus meridionalis	87	12.4
10/5/2012	T7	Barbus meridionalis	87	10.6
10/5/2012	T7	Barbus meridionalis	87	9.6
28/5/2012	T7	Barbus meridionalis	87	9.9
10/5/2012	T7	Barbus meridionalis	88	11.2
28/5/2012	T7	Barbus meridionalis	89	16.4
10/5/2012	T7	Barbus meridionalis	90	14.16
28/5/2012	T7	Barbus meridionalis	91	16.9
10/5/2012	T7	Barbus meridionalis	93	15.7
28/5/2012	T7	Barbus meridionalis	93	14.3
28/5/2012	T7	Barbus meridionalis	93	12.5
10/5/2012	T7	Barbus meridionalis	95	15.9
28/5/2012	T7	Barbus meridionalis	95	13.2
28/5/2012	T7	Barbus meridionalis	96	16.8
28/5/2012	T7	Barbus meridionalis	98	17.3
10/5/2012	T7	Barbus meridionalis	99	12.9
10/5/2012	T7	Barbus meridionalis	103	19.4
10/5/2012	T7	Barbus meridionalis	108	17.2
28/5/2012	T7	Barbus meridionalis	117	27.9
10/5/2012	T7	Barbus meridionalis	118	22.4
10/5/2012	T7	Barbus meridionalis	118	22.6
10/5/2012	T7	Barbus meridionalis	120	22.5
28/5/2012	T7	Barbus meridionalis	123	25.7
10/5/2012	T7	Barbus meridionalis	125	24.4
10/5/2012	T7	Barbus meridionalis	135	52.9
10/5/2012	T7	Barbus meridionalis	137	49.4
10/5/2012	T7	Barbus meridionalis	146	54.5
10/5/2012	T7	Barbus meridionalis	146	51.9
28/5/2012	T7	Barbus meridionalis	153	60.8
28/5/2012	T7	Barbus meridionalis	154	61
28/5/2012	T7	Barbus meridionalis	157	57.4
10/5/2012	T7	Barbus meridionalis	159	64.9
28/5/2012	T7	Barbus meridionalis	175	90.6
28/5/2012	T7	Squalius laietanus	192	106.3
29/5/2012	T8	Barbus meridionalis	70	5.2
29/5/2012	T8	Barbus meridionalis	70	6.1
9/5/2012	T8	Barbus meridionalis	72	5.9
29/5/2012	T8	Barbus meridionalis	72	5.5
8/5/2012	T8	Barbus meridionalis	73	6.5
8/5/2012	T8	Barbus meridionalis	73	6.2
9/5/2012	T8	Barbus meridionalis	73	5.7
8/5/2012	T8	Barbus meridionalis	74	7.4
9/5/2012	T8	Barbus meridionalis	74	5.8
29/5/2012	T8	Barbus meridionalis	74	8.1
8/5/2012	T8	Barbus meridionalis	75	7.4
9/5/2012	T8	Barbus meridionalis	77	6.5
9/5/2012	T8	Barbus meridionalis	77	7
29/5/2012	T8	Barbus meridionalis	77	7.5
29/5/2012	T8	Barbus meridionalis	78	8.2
29/5/2012	T8	Barbus meridionalis	78	8.1
8/5/2012	T8	Barbus meridionalis	80	7.9
9/5/2012	T8	Barbus meridionalis	80	8.9
8/5/2012	T8	Barbus meridionalis	81	6.2
9/5/2012	T8	Barbus meridionalis	81	7.7
9/5/2012	T8	Barbus meridionalis	81	8.9
9/5/2012	T8	Barbus meridionalis	82	8.9
8/5/2012	T8	Barbus meridionalis	83	9.3
9/5/2012	T8	Barbus meridionalis	83	8.4
9/5/2012	T8	Barbus meridionalis	84	9.7
29/5/2012	T8	Barbus meridionalis	84	9.4
9/5/2012	T8	Barbus meridionalis	85	9.9
9/5/2012	T8	Barbus meridionalis	86	10.1
29/5/2012	T8	Barbus meridionalis	86	13.1
9/5/2012	T8	Barbus meridionalis	87	12.4
9/5/2012	T8	Barbus meridionalis	87	10.9
9/5/2012	T8	Barbus meridionalis	87	11.7
9/5/2012	T8	Barbus meridionalis	87	9.6
29/5/2012	T8	Barbus meridionalis	88	12.4
8/5/2012	T8	Barbus meridionalis	89	11.6
9/5/2012	T8	Barbus meridionalis	90	10.8
9/5/2012	T8	Barbus meridionalis	91	14.6
9/5/2012	T8	Barbus meridionalis	91	13.1
8/5/2012	T8	Barbus meridionalis	92	12
9/5/2012	T8	Barbus meridionalis	93	1.1
8/5/2012	T8	Barbus meridionalis	94	13.1
9/5/2012	T8	Barbus meridionalis	95	13.9
9/5/2012	T8	Barbus meridionalis	95	13.7
29/5/2012	T8	Barbus meridionalis	95	14.7
9/5/2012	T8	Barbus meridionalis	97	15.7
9/5/2012	T8	Barbus meridionalis	97	17.6
9/5/2012	T8	Barbus meridionalis	97	14.3
29/5/2012	T8	Barbus meridionalis	97	12.5
9/5/2012	T8	Barbus meridionalis	98	16.1
9/5/2012	T8	Barbus meridionalis	100	16.8
9/5/2012	T8	Barbus meridionalis	100	17.9
8/5/2012	T8	Barbus meridionalis	101	19
8/5/2012	T8	Barbus meridionalis	101	17.4
9/5/2012	T8	Barbus meridionalis	101	16.4
9/5/2012	T8	Barbus meridionalis	101	18.7
29/5/2012	T8	Barbus meridionalis	102	17.7
29/5/2012	T8	Barbus meridionalis	102	19.3
8/5/2012	T8	Barbus meridionalis	103	17.4
9/5/2012	T8	Barbus meridionalis	103	17.8
29/5/2012	T8	Barbus meridionalis	103	16.2
8/5/2012	T8	Barbus meridionalis	104	20
9/5/2012	T8	Barbus meridionalis	104	14.9
9/5/2012	T8	Barbus meridionalis	104	19.1
29/5/2012	T8	Barbus meridionalis	104	17.4
29/5/2012	T8	Barbus meridionalis	104	22.5
9/5/2012	T8	Barbus meridionalis	105	17.3
29/5/2012	T8	Barbus meridionalis	106	22
8/5/2012	T8	Barbus meridionalis	107	19.3
9/5/2012	T8	Barbus meridionalis	107	18.7
29/5/2012	T8	Barbus meridionalis	107	23.1
29/5/2012	T8	Barbus meridionalis	107	17.1
8/5/2012	T8	Barbus meridionalis	108	17.7
9/5/2012	T8	Barbus meridionalis	108	20.2
9/5/2012	T8	Barbus meridionalis	109	26.9
29/5/2012	T8	Barbus meridionalis	109	19.7
8/5/2012	T8	Barbus meridionalis	110	24.4
8/5/2012	T8	Barbus meridionalis	111	23.6
9/5/2012	T8	Barbus meridionalis	111	24
8/5/2012	T8	Barbus meridionalis	112	26.6
9/5/2012	T8	Barbus meridionalis	112	26.2
9/5/2012	T8	Barbus meridionalis	112	20.5
9/5/2012	T8	Barbus meridionalis	112	19.4
9/5/2012	T8	Barbus meridionalis	112	26.9
9/5/2012	T8	Barbus meridionalis	112	25.7
9/5/2012	T8	Barbus meridionalis	112	25.7
9/5/2012	T8	Barbus meridionalis	112	26.5
9/5/2012	T8	Barbus meridionalis	112	24.3
29/5/2012	T8	Barbus meridionalis	112	26.3
8/5/2012	T8	Barbus meridionalis	113	28.3
9/5/2012	T8	Barbus meridionalis	113	24.8
29/5/2012	T8	Barbus meridionalis	113	23.2
29/5/2012	T8	Barbus meridionalis	113	17.4
9/5/2012	T8	Barbus meridionalis	114	24
9/5/2012	T8	Barbus meridionalis	114	29.5
29/5/2012	T8	Barbus meridionalis	114	27.2
29/5/2012	T8	Barbus meridionalis	114	29.8
8/5/2012	T8	Barbus meridionalis	115	27.6
9/5/2012	T8	Barbus meridionalis	115	28.5
29/5/2012	T8	Barbus meridionalis	116	30.8
9/5/2012	T8	Barbus meridionalis	117	26.3
9/5/2012	T8	Barbus meridionalis	117	30.3
9/5/2012	T8	Barbus meridionalis	117	25.2
29/5/2012	T8	Barbus meridionalis	117	22.4
9/5/2012	T8	Barbus meridionalis	118	32.6
29/5/2012	T8	Barbus meridionalis	118	30.7
29/5/2012	T8	Barbus meridionalis	118	23.5
8/5/2012	T8	Barbus meridionalis	119	25.9
9/5/2012	T8	Barbus meridionalis	119	25.8
8/5/2012	T8	Barbus meridionalis	120	36.7
9/5/2012	T8	Barbus meridionalis	120	37.1
9/5/2012	T8	Barbus meridionalis	120	30.7
29/5/2012	T8	Barbus meridionalis	120	25.4
29/5/2012	T8	Barbus meridionalis	120	30.4
9/5/2012	T8	Barbus meridionalis	121	27.2
8/5/2012	T8	Barbus meridionalis	122	34.4
9/5/2012	T8	Barbus meridionalis	122	32.4
29/5/2012	T8	Barbus meridionalis	122	33.1
8/5/2012	T8	Barbus meridionalis	123	27.4
9/5/2012	T8	Barbus meridionalis	123	37.8
9/5/2012	T8	Barbus meridionalis	124	39.7
29/5/2012	T8	Barbus meridionalis	124	35.4
8/5/2012	T8	Barbus meridionalis	125	30.3
29/5/2012	T8	Barbus meridionalis	125	38
8/5/2012	T8	Barbus meridionalis	126	38.6
9/5/2012	T8	Barbus meridionalis	126	29.8
29/5/2012	T8	Barbus meridionalis	127	38.7
9/5/2012	T8	Barbus meridionalis	128	40.7
8/5/2012	T8	Barbus meridionalis	130	40.7
9/5/2012	T8	Barbus meridionalis	130	32.2
8/5/2012	T8	Barbus meridionalis	132	40.8
9/5/2012	T8	Barbus meridionalis	132	42.2
29/5/2012	T8	Barbus meridionalis	133	35.5
8/5/2012	T8	Barbus meridionalis	135	48.9
9/5/2012	T8	Barbus meridionalis	136	48.4
8/5/2012	T8	Barbus meridionalis	137	42.9
29/5/2012	T8	Barbus meridionalis	138	57.4
9/5/2012	T8	Barbus meridionalis	139	56.2
29/5/2012	T8	Barbus meridionalis	139	43.7
9/5/2012	T8	Barbus meridionalis	142	55.3
9/5/2012	T8	Barbus meridionalis	143	51.9
29/5/2012	T8	Barbus meridionalis	143	51.2
8/5/2012	T8	Barbus meridionalis	144	49.3
9/5/2012	T8	Barbus meridionalis	144	61
9/5/2012	T8	Barbus meridionalis	145	55.8
8/5/2012	T8	Barbus meridionalis	146	50.4
9/5/2012	T8	Barbus meridionalis	146	55.9
9/5/2012	T8	Barbus meridionalis	146	49.2
9/5/2012	T8	Barbus meridionalis	147	52.8
29/5/2012	T8	Barbus meridionalis	147	63.3
9/5/2012	T8	Barbus meridionalis	149	50.3
8/5/2012	T8	Barbus meridionalis	153	66.8
8/5/2012	T8	Barbus meridionalis	153	60.5
9/5/2012	T8	Barbus meridionalis	153	69.3
29/5/2012	T8	Barbus meridionalis	153	63.4
29/5/2012	T8	Barbus meridionalis	156	61.1
29/5/2012	T8	Barbus meridionalis	156	73.8
9/5/2012	T8	Barbus meridionalis	157	66.6
9/5/2012	T8	Barbus meridionalis	159	69
9/5/2012	T8	Barbus meridionalis	159	84.6
9/5/2012	T8	Barbus meridionalis	159	79.3
29/5/2012	T8	Barbus meridionalis	159	75.6
9/5/2012	T8	Barbus meridionalis	160	84.5
9/5/2012	T8	Barbus meridionalis	160	73.6
29/5/2012	T8	Barbus meridionalis	160	73.4
29/5/2012	T8	Barbus meridionalis	160	80.7
8/5/2012	T8	Barbus meridionalis	161	90.2
9/5/2012	T8	Barbus meridionalis	162	72.2
29/5/2012	T8	Barbus meridionalis	162	81.4
8/5/2012	T8	Barbus meridionalis	163	69.4
9/5/2012	T8	Barbus meridionalis	163	74.5
9/5/2012	T8	Barbus meridionalis	163	73.3
29/5/2012	T8	Barbus meridionalis	165	85.3
29/5/2012	T8	Barbus meridionalis	166	82.5
9/5/2012	T8	Barbus meridionalis	168	70.9
9/5/2012	T8	Barbus meridionalis	168	83.3
29/5/2012	T8	Barbus meridionalis	168	77.3
9/5/2012	T8	Barbus meridionalis	169	92.1
9/5/2012	T8	Barbus meridionalis	170	97.8
8/5/2012	T8	Barbus meridionalis	175	92.5
9/5/2012	T8	Barbus meridionalis	176	94.5
8/5/2012	T8	Barbus meridionalis	182	107.3
9/5/2012	T8	Barbus meridionalis	182	79.2
9/5/2012	T8	Barbus meridionalis	185	96.9
9/5/2012	T8	Barbus meridionalis	185	105.9
8/5/2012	T8	Barbus meridionalis	197	133.7
9/5/2012	T8	Barbus meridionalis
9/5/2012	T8	Squalius laietanus	72	5.3
29/5/2012	T8	Squalius laietanus	83	7.7
9/5/2012	T8	Squalius laietanus	86	9.4
8/5/2012	T8	Squalius laietanus	87	9.6
9/5/2012	T8	Squalius laietanus	87	9.2
9/5/2012	T8	Squalius laietanus	88	9
8/5/2012	T8	Squalius laietanus	90	10.5
29/5/2012	T8	Squalius laietanus	91	8.7
9/5/2012	T8	Squalius laietanus	94	12
8/5/2012	T8	Squalius laietanus	106	18.2
8/5/2012	T8	Squalius laietanus	106	18.2
8/5/2012	T8	Squalius laietanus	107	22.4
8/5/2012	T8	Squalius laietanus	110	23.4
8/5/2012	T8	Squalius laietanus	112	20.4
29/5/2012	T8	Squalius laietanus	115	24.7
29/5/2012	T8	Squalius laietanus	118	21.8
9/5/2012	T8	Squalius laietanus	119	25
9/5/2012	T8	Squalius laietanus	120	27.1
29/5/2012	T8	Squalius laietanus	120	24.6
8/5/2012	T8	Squalius laietanus	121	26.2
8/5/2012	T8	Squalius laietanus	121	28.7
9/5/2012	T8	Squalius laietanus	125	30.6
29/5/2012	T8	Squalius laietanus	125	31.4
8/5/2012	T8	Squalius laietanus	127	35
8/5/2012	T8	Squalius laietanus	129	36.2
9/5/2012	T8	Squalius laietanus	129	34.2
8/5/2012	T8	Squalius laietanus	130	35
29/5/2012	T8	Squalius laietanus	134	38.7
9/5/2012	T8	Squalius laietanus	137	38.3
9/5/2012	T8	Squalius laietanus	137	39.5
29/5/2012	T8	Squalius laietanus	137	34.7
29/5/2012	T8	Squalius laietanus	139	36.4
9/5/2012	T8	Squalius laietanus	140	40.5
8/5/2012	T8	Squalius laietanus	141	40.7
9/5/2012	T8	Squalius laietanus	141	40.5
9/5/2012	T8	Squalius laietanus	142	46.2
8/5/2012	T8	Squalius laietanus	143	42.8
8/5/2012	T8	Squalius laietanus	143	44.5
8/5/2012	T8	Squalius laietanus	146	35.9
8/5/2012	T8	Squalius laietanus	147	57.9
9/5/2012	T8	Squalius laietanus	151	51.5
9/5/2012	T8	Squalius laietanus	152	51.3
29/5/2012	T8	Squalius laietanus	152	44.7
29/5/2012	T8	Squalius laietanus	152	46.1
9/5/2012	T8	Squalius laietanus	154	58.2
9/5/2012	T8	Squalius laietanus	155	57.7
29/5/2012	T8	Squalius laietanus	157	59.4
8/5/2012	T8	Squalius laietanus	161	75.8
8/5/2012	T8	Squalius laietanus	162	65.2
29/5/2012	T8	Squalius laietanus	163	56
9/5/2012	T8	Squalius laietanus	164	56.7
29/5/2012	T8	Squalius laietanus	164	69
29/5/2012	T8	Squalius laietanus	165	63.4
8/5/2012	T8	Squalius laietanus	166	73.5
9/5/2012	T8	Squalius laietanus	166	81.9
8/5/2012	T8	Squalius laietanus	167	73.1
9/5/2012	T8	Squalius laietanus	167	66.3
29/5/2012	T8	Squalius laietanus	168	70.2
9/5/2012	T8	Squalius laietanus	169	73.8
8/5/2012	T8	Squalius laietanus	170	73.3
9/5/2012	T8	Squalius laietanus	170	88.8
8/5/2012	T8	Squalius laietanus	171	74.7
9/5/2012	T8	Squalius laietanus	171	71.7
9/5/2012	T8	Squalius laietanus	172	75.4
9/5/2012	T8	Squalius laietanus	173	87
29/5/2012	T8	Squalius laietanus	174	85.7
8/5/2012	T8	Squalius laietanus	175	87.1
9/5/2012	T8	Squalius laietanus	175	80.3
9/5/2012	T8	Squalius laietanus	175	89
29/5/2012	T8	Squalius laietanus	176	83.4
8/5/2012	T8	Squalius laietanus	177	97
29/5/2012	T8	Squalius laietanus	177	74.3
29/5/2012	T8	Squalius laietanus	177	89.7
29/5/2012	T8	Squalius laietanus	178	71.4
8/5/2012	T8	Squalius laietanus	179	104
9/5/2012	T8	Squalius laietanus	179	95
8/5/2012	T8	Squalius laietanus	180	105
29/5/2012	T8	Squalius laietanus	180	90.4
8/5/2012	T8	Squalius laietanus	181	97.1
8/5/2012	T8	Squalius laietanus	182	110.8
8/5/2012	T8	Squalius laietanus	182	95.9
9/5/2012	T8	Squalius laietanus	182	105.3
29/5/2012	T8	Squalius laietanus	185	102.4
8/5/2012	T8	Squalius laietanus	190	112.4
9/5/2012	T8	Squalius laietanus	190	112.6
8/5/2012	T8	Squalius laietanus	192	134.8
9/5/2012	T8	Squalius laietanus	192	115.2
29/5/2012	T8	Squalius laietanus	192	130.1
9/5/2012	T8	Squalius laietanus	193	110
29/5/2012	T8	Squalius laietanus	194	115.1
9/5/2012	T8	Squalius laietanus	196	122.1
29/5/2012	T8	Squalius laietanus	196	111.9
29/5/2012	T8	Squalius laietanus	197	113.3
8/5/2012	T8	Squalius laietanus	200	152.1
9/5/2012	T8	Squalius laietanus	202	148.5
9/5/2012	T8	Squalius laietanus	203	120.3
9/5/2012	T8	Squalius laietanus	204	136.7
9/5/2012	T8	Squalius laietanus	205	144.9
9/5/2012	T8	Squalius laietanus	210	154.4
8/5/2012	T8	Squalius laietanus	213	145.5
29/5/2012	T8	Squalius laietanus	213	177
29/5/2012	T8	Squalius laietanus	219	143.8
8/5/2012	T8	Squalius laietanus	221	180
8/5/2012	T8	Squalius laietanus	222	157.6
8/5/2012	T8	Squalius laietanus	223	181.5
9/5/2012	T8	Squalius laietanus	227	196.5
9/5/2012	T8	Squalius laietanus	228	206.1
9/5/2012	T8	Squalius laietanus	233	218.9
29/5/2012	T8	Squalius laietanus	234	191.8
8/5/2012	T8	Squalius laietanus	238	219.9
8/5/2012	T8	Squalius laietanus	239	252.9
9/5/2012	T8	Squalius laietanus	239	212.2
29/5/2012	T8	Squalius laietanus	239	217.2
8/5/2012	T8	Squalius laietanus	240	221.3
8/5/2012	T8	Squalius laietanus	241	255
29/5/2012	T8	Squalius laietanus	260	267.9
29/5/2012	T8	Squalius laietanus	264	287.6
9/5/2012	T8	Squalius laietanus	284	372.3
9/5/2012	T8	Squalius laietanus	287	374.2
9/5/2012	T8	Squalius laietanus
5/6/2012	T8	Barbus meridionalis	70	5.8
5/6/2012	T8	Barbus meridionalis	70	5.8
5/6/2012	T8	Barbus meridionalis	72	6.8
5/6/2012	T8	Barbus meridionalis	73	5.9
5/6/2012	T8	Barbus meridionalis	73	6.6
5/6/2012	T8	Barbus meridionalis	73	6.3
5/6/2012	T8	Barbus meridionalis	76	7.3
5/6/2012	T8	Barbus meridionalis	76	7.2
5/6/2012	T8	Barbus meridionalis	78	8.5
5/6/2012	T8	Barbus meridionalis	78	8.7
5/6/2012	T8	Barbus meridionalis	78	8.4
5/6/2012	T8	Barbus meridionalis	78	8.2
5/6/2012	T8	Barbus meridionalis	79	6.8
5/6/2012	T8	Barbus meridionalis	79	8.2
5/6/2012	T8	Barbus meridionalis	79	8.6
5/6/2012	T8	Barbus meridionalis	80	8.2
5/6/2012	T8	Barbus meridionalis	80	8.4
5/6/2012	T8	Barbus meridionalis	80	7.5
5/6/2012	T8	Barbus meridionalis	81	8.7
5/6/2012	T8	Barbus meridionalis	81	10.5
5/6/2012	T8	Barbus meridionalis	81	9.1
5/6/2012	T8	Barbus meridionalis	81	8.7
5/6/2012	T8	Barbus meridionalis	82	8.5
5/6/2012	T8	Barbus meridionalis	82	7.8
5/6/2012	T8	Barbus meridionalis	83	8.9
5/6/2012	T8	Barbus meridionalis	83	8.6
5/6/2012	T8	Barbus meridionalis	83	9.3
5/6/2012	T8	Barbus meridionalis	88	11
5/6/2012	T8	Barbus meridionalis	88	9.7
5/6/2012	T8	Barbus meridionalis	88	12
5/6/2012	T8	Barbus meridionalis	90	10.6
5/6/2012	T8	Barbus meridionalis	92	14.2
5/6/2012	T8	Barbus meridionalis	94	13.3
5/6/2012	T8	Barbus meridionalis	95	14.8
5/6/2012	T8	Barbus meridionalis	96	15.1
5/6/2012	T8	Barbus meridionalis	96	5.3
5/6/2012	T8	Barbus meridionalis	104	22.3
5/6/2012	T8	Barbus meridionalis	104	17.4
5/6/2012	T8	Barbus meridionalis	105	17.3
5/6/2012	T8	Barbus meridionalis	107	22.7
5/6/2012	T8	Barbus meridionalis	107	23.1
5/6/2012	T8	Barbus meridionalis	108	21.3
5/6/2012	T8	Barbus meridionalis	108	19.5
5/6/2012	T8	Barbus meridionalis	108	25.1
5/6/2012	T8	Barbus meridionalis	109	17.9
5/6/2012	T8	Barbus meridionalis	110	27.6
5/6/2012	T8	Barbus meridionalis	112	18.9
5/6/2012	T8	Barbus meridionalis	113	23
5/6/2012	T8	Barbus meridionalis	113	24.6
5/6/2012	T8	Barbus meridionalis	113	26.1
5/6/2012	T8	Barbus meridionalis	114	31.5
5/6/2012	T8	Barbus meridionalis	114	28
5/6/2012	T8	Barbus meridionalis	115	27.3
5/6/2012	T8	Barbus meridionalis	115	23
5/6/2012	T8	Barbus meridionalis	116	30.2
5/6/2012	T8	Barbus meridionalis	116	31
5/6/2012	T8	Barbus meridionalis	118	27.5
5/6/2012	T8	Barbus meridionalis	118	22.7
5/6/2012	T8	Barbus meridionalis	120	28.5
5/6/2012	T8	Barbus meridionalis	121	30.3
5/6/2012	T8	Barbus meridionalis	122	37.4
5/6/2012	T8	Barbus meridionalis	122	25.3
5/6/2012	T8	Barbus meridionalis	125	32.4
5/6/2012	T8	Barbus meridionalis	127	31.7
5/6/2012	T8	Barbus meridionalis	128	29.9
5/6/2012	T8	Barbus meridionalis	130	37.7
5/6/2012	T8	Barbus meridionalis	131	38
5/6/2012	T8	Barbus meridionalis	131	39.8
5/6/2012	T8	Barbus meridionalis	133	39.9
5/6/2012	T8	Barbus meridionalis	133	38.2
5/6/2012	T8	Barbus meridionalis	135	53.1
5/6/2012	T8	Barbus meridionalis	135	33.1
5/6/2012	T8	Barbus meridionalis	140	51.8
5/6/2012	T8	Barbus meridionalis	142	50.5
5/6/2012	T8	Barbus meridionalis	147	63.5
5/6/2012	T8	Barbus meridionalis	148	57.8
5/6/2012	T8	Barbus meridionalis	150	57.4
5/6/2012	T8	Barbus meridionalis	151	58.3
5/6/2012	T8	Barbus meridionalis	153	66.6
5/6/2012	T8	Barbus meridionalis	153	60.9
5/6/2012	T8	Barbus meridionalis	155	60
5/6/2012	T8	Barbus meridionalis	155	60.8
5/6/2012	T8	Barbus meridionalis	155	72.4
5/6/2012	T8	Barbus meridionalis	161	77.4
5/6/2012	T8	Barbus meridionalis	162	73.3
5/6/2012	T8	Barbus meridionalis	162	56.2
5/6/2012	T8	Barbus meridionalis	163	66.9
5/6/2012	T8	Barbus meridionalis	165	89.5
5/6/2012	T8	Barbus meridionalis	171	89
5/6/2012	T8	Barbus meridionalis	193	110
5/6/2012	T8	Squalius laietanus	77	6.5
5/6/2012	T8	Squalius laietanus	80	7.5
5/6/2012	T8	Squalius laietanus	80	7.7
5/6/2012	T8	Squalius laietanus	80	7.1
5/6/2012	T8	Squalius laietanus	83	8.9
5/6/2012	T8	Squalius laietanus	84	8.6
5/6/2012	T8	Squalius laietanus	84	8.5
5/6/2012	T8	Squalius laietanus	84	8.6
5/6/2012	T8	Squalius laietanus	98	14.3
5/6/2012	T8	Squalius laietanus	100	13.5
5/6/2012	T8	Squalius laietanus	101	14.1
5/6/2012	T8	Squalius laietanus	112	21.7
5/6/2012	T8	Squalius laietanus	113	21
5/6/2012	T8	Squalius laietanus	116	23.3
5/6/2012	T8	Squalius laietanus	117	23.7
5/6/2012	T8	Squalius laietanus	198	112.9
5/6/2012	T8	Squalius laietanus	218	155.3
5/6/2012	T8	Squalius laietanus	262	268.9
23/7/2012	T8	Barbus meridionalis	82	8.2
23/7/2012	T8	Squalius laietanus	79	7.8
23/7/2012	T8	Squalius laietanus	83	8.2
24/7/2012	T8	Squalius laietanus	193	108
23/7/2012	T8	Squalius laietanus	245	206.8
1/8/2012	T8	Barbus meridionalis	72	6.1
1/8/2012	T8	Barbus meridionalis	73	6.4
1/8/2012	T8	Barbus meridionalis	83	8.2
1/8/2012	T8	Squalius laietanus	83	7.7
1/8/2012	T8	Squalius laietanus	83	8.5
1/8/2012	T8	Squalius laietanus	84	8.3
1/8/2012	T8	Squalius laietanus	90	10.3
1/8/2012	T8	Squalius laietanus	194	104.2
1/8/2012	T8	Squalius laietanus	242	197.8
8/10/2012	T8	Barbus meridionalis	73	5.3
8/10/2012	T8	Barbus meridionalis	73	6.1
2/10/2012	T8	Barbus meridionalis	74	5.8
8/10/2012	T8	Barbus meridionalis	74	5.8
8/10/2012	T8	Barbus meridionalis	74	5.6
9/10/2012	T8	Barbus meridionalis	74	6.1
2/10/2012	T8	Barbus meridionalis	75	6.9
2/10/2012	T8	Barbus meridionalis	75	6.3
2/10/2012	T8	Barbus meridionalis	76	7.6
2/10/2012	T8	Barbus meridionalis	77	7.3
2/10/2012	T8	Barbus meridionalis	78	7.3
9/10/2012	T8	Barbus meridionalis	78	8.4
9/10/2012	T8	Barbus meridionalis	79	7.4
10/10/2012	T8	Barbus meridionalis	79	7.1
10/10/2012	T8	Barbus meridionalis	79	6.4
2/10/2012	T8	Barbus meridionalis	80	8
2/10/2012	T8	Barbus meridionalis	80	8.3
9/10/2012	T8	Barbus meridionalis	80	7.6
2/10/2012	T8	Barbus meridionalis	82	5.4
8/10/2012	T8	Barbus meridionalis	83	6.6
2/10/2012	T8	Barbus meridionalis	84	9.4
2/10/2012	T8	Barbus meridionalis	84	8.4
2/10/2012	T8	Barbus meridionalis	84	8.9
9/10/2012	T8	Barbus meridionalis	84	9.1
9/10/2012	T8	Barbus meridionalis	85	10.3
2/10/2012	T8	Barbus meridionalis	87	11.2
8/10/2012	T8	Barbus meridionalis	87	9
8/10/2012	T8	Barbus meridionalis	87	8.9
9/10/2012	T8	Barbus meridionalis	87	10.5
9/10/2012	T8	Barbus meridionalis	87	9.7
2/10/2012	T8	Barbus meridionalis	88	11.6
2/10/2012	T8	Barbus meridionalis	88	10.7
2/10/2012	T8	Barbus meridionalis	88	9.7
2/10/2012	T8	Barbus meridionalis	88	10.5
9/10/2012	T8	Barbus meridionalis	88	9.8
10/10/2012	T8	Barbus meridionalis	88	9.3
2/10/2012	T8	Barbus meridionalis	89	10.6
2/10/2012	T8	Barbus meridionalis	90	11.1
10/10/2012	T8	Barbus meridionalis	90	10.3
9/10/2012	T8	Barbus meridionalis	91	11.5
2/10/2012	T8	Barbus meridionalis	92	12.2
2/10/2012	T8	Barbus meridionalis	93	12.6
2/10/2012	T8	Barbus meridionalis	94	11.3
2/10/2012	T8	Barbus meridionalis	94	13.1
2/10/2012	T8	Barbus meridionalis	94	11.7
2/10/2012	T8	Barbus meridionalis	94	11.7
9/10/2012	T8	Barbus meridionalis	95	12.8
2/10/2012	T8	Barbus meridionalis	97	14.5
9/10/2012	T8	Barbus meridionalis	97	13.2
10/10/2012	T8	Barbus meridionalis	97	15
8/10/2012	T8	Barbus meridionalis	98	13.9
10/10/2012	T8	Barbus meridionalis	98	13.8
9/10/2012	T8	Barbus meridionalis	99	13.8
10/10/2012	T8	Barbus meridionalis	99	13.5
2/10/2012	T8	Barbus meridionalis	100	14.4
2/10/2012	T8	Barbus meridionalis	100	15.4
8/10/2012	T8	Barbus meridionalis	101	15.3
9/10/2012	T8	Barbus meridionalis	101	14.6
2/10/2012	T8	Barbus meridionalis	102	17.4
2/10/2012	T8	Barbus meridionalis	102	13.7
9/10/2012	T8	Barbus meridionalis	102	14.9
10/10/2012	T8	Barbus meridionalis	102	14.1
8/10/2012	T8	Barbus meridionalis	103	11.5
2/10/2012	T8	Barbus meridionalis	104	16.2
2/10/2012	T8	Barbus meridionalis	104	16.7
2/10/2012	T8	Barbus meridionalis	104	19.2
8/10/2012	T8	Barbus meridionalis	104	13.9
8/10/2012	T8	Barbus meridionalis	104	16.6
9/10/2012	T8	Barbus meridionalis	104	13.8
8/10/2012	T8	Barbus meridionalis	105	16.5
9/10/2012	T8	Barbus meridionalis	105	19.5
10/10/2012	T8	Barbus meridionalis	105	15.6
10/10/2012	T8	Barbus meridionalis	105	20.8
2/10/2012	T8	Barbus meridionalis	106	19.2
2/10/2012	T8	Barbus meridionalis	108	18
8/10/2012	T8	Barbus meridionalis	108	15
2/10/2012	T8	Barbus meridionalis	110	19.7
8/10/2012	T8	Barbus meridionalis	110	14.3
2/10/2012	T8	Barbus meridionalis	111	19.4
2/10/2012	T8	Barbus meridionalis	112	19.9
10/10/2012	T8	Barbus meridionalis	112	20.6
10/10/2012	T8	Barbus meridionalis	113	21.6
8/10/2012	T8	Barbus meridionalis	114	18.8
8/10/2012	T8	Barbus meridionalis	115	20.3
8/10/2012	T8	Barbus meridionalis	115	15.6
9/10/2012	T8	Barbus meridionalis	115	21.8
8/10/2012	T8	Barbus meridionalis	118	25.3
10/10/2012	T8	Barbus meridionalis	119	22.3
9/10/2012	T8	Barbus meridionalis	120	23.4
2/10/2012	T8	Barbus meridionalis	130	23.4
2/10/2012	T8	Barbus meridionalis	130	20.7
9/10/2012	T8	Barbus meridionalis	130	34.6
2/10/2012	T8	Barbus meridionalis	134	41.2
2/10/2012	T8	Barbus meridionalis	134	33.4
2/10/2012	T8	Barbus meridionalis	136	36.1
8/10/2012	T8	Barbus meridionalis	136	36.6
8/10/2012	T8	Barbus meridionalis	137	39.8
9/10/2012	T8	Barbus meridionalis	138	39.5
10/10/2012	T8	Barbus meridionalis	139	36.5
9/10/2012	T8	Barbus meridionalis	140	37.8
8/10/2012	T8	Barbus meridionalis	143	44.3
9/10/2012	T8	Barbus meridionalis	144	38.5
2/10/2012	T8	Barbus meridionalis	145	48.6
9/10/2012	T8	Barbus meridionalis	145	42.2
8/10/2012	T8	Barbus meridionalis	146	48
8/10/2012	T8	Barbus meridionalis	158	50
8/10/2012	T8	Barbus meridionalis	161	71.8
10/10/2012	T8	Barbus meridionalis	164	70.3
10/10/2012	T8	Barbus meridionalis	175	73.9
8/10/2012	T8	Barbus meridionalis	192	102.4
2/10/2012	T8	Squalius laietanus	93	11.4
2/10/2012	T8	Squalius laietanus	94	10.9
2/10/2012	T8	Squalius laietanus	110	16.7
2/10/2012	T8	Squalius laietanus	124	31.6
2/10/2012	T8	Squalius laietanus	125	32
8/10/2012	T8	Squalius laietanus	132	29
9/10/2012	T8	Squalius laietanus	132	30
2/10/2012	T8	Squalius laietanus	134	33.3
9/10/2012	T8	Squalius laietanus	134	31.1
2/10/2012	T8	Squalius laietanus	165	72.2
2/10/2012	T8	Squalius laietanus	194	115
9/10/2012	T8	Squalius laietanus	200	97.6
2/10/2012	T8	Squalius laietanus	204	103.1
2/10/2012	T8	Squalius laietanus	219	133.3
2/10/2012	T8	Squalius laietanus	222	153.8
10/10/2012	T8	Squalius laietanus	224	176.5
10/10/2012	T8	Squalius laietanus	264	233.7
2/10/2012	T8	Squalius laietanus	272	247.6
29/11/2012	T8	Barbus meridionalis	74	6.5
29/11/2012	T8	Barbus meridionalis	76	8.5
29/11/2012	T8	Barbus meridionalis	79	6.8
29/11/2012	T8	Barbus meridionalis	79	8
29/11/2012	T8	Barbus meridionalis	79	9.7
29/11/2012	T8	Barbus meridionalis	81	9.1
29/11/2012	T8	Barbus meridionalis	83	9.8
29/11/2012	T8	Barbus meridionalis	84	8.9
29/11/2012	T8	Barbus meridionalis	85	9.3
29/11/2012	T8	Barbus meridionalis	87	10.5
29/11/2012	T8	Barbus meridionalis	89	11.8
29/11/2012	T8	Barbus meridionalis	89	13.2
29/11/2012	T8	Barbus meridionalis	91	12.4
29/11/2012	T8	Barbus meridionalis	95	12.4
29/11/2012	T8	Barbus meridionalis	95	11.9
29/11/2012	T8	Barbus meridionalis	96	12.7
29/11/2012	T8	Barbus meridionalis	99	13.6
29/11/2012	T8	Barbus meridionalis	99	18.5
29/11/2012	T8	Barbus meridionalis	99	13.9
29/11/2012	T8	Barbus meridionalis	99	13.9
29/11/2012	T8	Barbus meridionalis	100	11.9
29/11/2012	T8	Barbus meridionalis	101	16.2
29/11/2012	T8	Barbus meridionalis	106	18
29/11/2012	T8	Barbus meridionalis	109	18.6
29/11/2012	T8	Barbus meridionalis	110	19.2
29/11/2012	T8	Barbus meridionalis	112	21.1
29/11/2012	T8	Barbus meridionalis	115	23.9
29/11/2012	T8	Barbus meridionalis	119	25.5
29/11/2012	T8	Barbus meridionalis	123	27.9
29/11/2012	T8	Barbus meridionalis	125	25.5
29/11/2012	T8	Barbus meridionalis	129	30.4
29/11/2012	T8	Barbus meridionalis	133	28.5
29/11/2012	T8	Barbus meridionalis	134	41.3
29/11/2012	T8	Barbus meridionalis	146	46.8
29/11/2012	T8	Barbus meridionalis	166	65.1
29/11/2012	T8	Squalius laietanus	109	16.6
29/11/2012	T8	Squalius laietanus	116	19.6
29/11/2012	T8	Squalius laietanus	139	34.1
29/11/2012	T8	Squalius laietanus	141	38.8
29/11/2012	T8	Squalius laietanus	141	35.1
29/11/2012	T8	Squalius laietanus	164	57.5
29/11/2012	T8	Squalius laietanus	168	70.4
29/11/2012	T8	Squalius laietanus	183	74.1
29/11/2012	T8	Squalius laietanus	189	95.7
29/11/2012	T8	Squalius laietanus	195	98.8
29/11/2012	T8	Squalius laietanus	199	105.3
29/11/2012	T8	Squalius laietanus	205	120.8
29/11/2012	T8	Squalius laietanus	219	140.2
29/11/2012	T8	Squalius laietanus	224	172
29/11/2012	T8	Squalius laietanus	228	150.5
29/11/2012	T8	Squalius laietanus	231	177.3
29/11/2012	T8	Squalius laietanus	270	270.4
29/11/2012	T8	Squalius laietanus	274	251.2
29/11/2012	T8	Squalius laietanus	295	321.2
2/12/2012	T8	Barbus meridionalis	72	5.6
2/12/2012	T8	Barbus meridionalis	84	9.8
2/12/2012	T8	Barbus meridionalis	87	10.2
2/12/2012	T8	Barbus meridionalis	88	10.2
2/12/2012	T8	Barbus meridionalis	90	11.4
2/12/2012	T8	Barbus meridionalis	93	11.3
2/12/2012	T8	Barbus meridionalis	104	16.6
2/12/2012	T8	Barbus meridionalis	104	17.5
2/12/2012	T8	Barbus meridionalis	106	18.7
2/12/2012	T8	Barbus meridionalis	109	20.8
2/12/2012	T8	Barbus meridionalis	112	18.9
2/12/2012	T8	Barbus meridionalis	112	20.4
2/12/2012	T8	Barbus meridionalis	113	41.6
2/12/2012	T8	Barbus meridionalis	116	21.8
2/12/2012	T8	Barbus meridionalis	116	21.6
2/12/2012	T8	Barbus meridionalis	122	26.2
2/12/2012	T8	Barbus meridionalis	123	26.4
2/12/2012	T8	Barbus meridionalis	124	27.5
2/12/2012	T8	Barbus meridionalis	127	30
2/12/2012	T8	Barbus meridionalis	127	27.3
2/12/2012	T8	Barbus meridionalis	131	31.5
2/12/2012	T8	Barbus meridionalis	131	33.6
2/12/2012	T8	Barbus meridionalis	134	39.4
2/12/2012	T8	Barbus meridionalis	137	41.5
2/12/2012	T8	Barbus meridionalis	138	35.6
2/12/2012	T8	Barbus meridionalis	139	36.6
2/12/2012	T8	Barbus meridionalis	140	35.5
2/12/2012	T8	Barbus meridionalis	152	50.9
2/12/2012	T8	Barbus meridionalis	154	50.4
2/12/2012	T8	Barbus meridionalis	158	58.7
2/12/2012	T8	Barbus meridionalis	163	62.8
2/12/2012	T8	Barbus meridionalis	168	73.2
2/12/2012	T8	Barbus meridionalis	178	81.3
2/12/2012	T8	Barbus meridionalis	206	123.7
2/12/2012	T8	Squalius laietanus	75	5.5
2/12/2012	T8	Squalius laietanus	97	10.4
2/12/2012	T8	Squalius laietanus	130	28
2/12/2012	T8	Squalius laietanus	213	131.7
7/4/2013	T8	Barbus meridionalis	71	6.5
7/4/2013	T8	Barbus meridionalis	73	5.1
7/4/2013	T8	Barbus meridionalis	77	8.4
7/4/2013	T8	Barbus meridionalis	82	11.3
7/4/2013	T8	Barbus meridionalis	82	13.1
7/4/2013	T8	Barbus meridionalis	87	12.5
7/4/2013	T8	Barbus meridionalis	89	13.8
7/4/2013	T8	Barbus meridionalis	94	16.3
7/4/2013	T8	Barbus meridionalis	97	19.1
7/4/2013	T8	Barbus meridionalis	101	23.2
10/4/2013	T8	Barbus meridionalis	103	17.8
7/4/2013	T8	Barbus meridionalis	114	29.9
10/4/2013	T8	Barbus meridionalis	126	39.6
10/4/2013	T8	Barbus meridionalis	129	35.2
10/4/2013	T8	Barbus meridionalis	141	49.9
10/4/2013	T8	Barbus meridionalis	145	51.2
10/4/2013	T8	Barbus meridionalis	159	63
7/4/2013	T8	Barbus meridionalis	185	108.5
10/4/2013	T8	Barbus meridionalis	210	164.2
7/4/2013	T8	Squalius laietanus	70	5.5
7/4/2013	T8	Squalius laietanus	78	7.3
7/4/2013	T8	Squalius laietanus	94	12.8
7/4/2013	T8	Squalius laietanus	96	15.7
7/4/2013	T8	Squalius laietanus	103	18.8
7/4/2013	T8	Squalius laietanus	168	82
10/4/2013	T8	Squalius laietanus	169	70.1
7/4/2013	T8	Squalius laietanus	170	83
10/4/2013	T8	Squalius laietanus	171	75.4
7/4/2013	T8	Squalius laietanus	174	82
7/4/2013	T8	Squalius laietanus	185	96.8
7/4/2013	T8	Squalius laietanus	215	140.5
7/4/2013	T8	Squalius laietanus	234	190
10/4/2013	T8	Squalius laietanus	253	251.8
7/4/2013	T8	Squalius laietanus	275	319.5
18/6/2013	T8	Barbus meridionalis	71	7.4
18/6/2013	T8	Barbus meridionalis	73	5.9
19/6/2013	T8	Barbus meridionalis	75	5.9
18/6/2013	T8	Barbus meridionalis	75	5.9
18/6/2013	T8	Barbus meridionalis	76	6.7
18/6/2013	T8	Barbus meridionalis	76	5.4
19/6/2013	T8	Barbus meridionalis	83	9.1
18/6/2013	T8	Barbus meridionalis	83	7.8
18/6/2013	T8	Barbus meridionalis	84	8.2
18/6/2013	T8	Barbus meridionalis	84	10.1
18/6/2013	T8	Barbus meridionalis	84	11.7
19/6/2013	T8	Barbus meridionalis	85	7.9
19/6/2013	T8	Barbus meridionalis	85	9
19/6/2013	T8	Barbus meridionalis	86	9.3
18/6/2013	T8	Barbus meridionalis	86	7.7
18/6/2013	T8	Barbus meridionalis	86	10.2
18/6/2013	T8	Barbus meridionalis	87	9.2
18/6/2013	T8	Barbus meridionalis	87	8.4
19/6/2013	T8	Barbus meridionalis	88	11.5
19/6/2013	T8	Barbus meridionalis	91	10.6
18/6/2013	T8	Barbus meridionalis	91	12.9
19/6/2013	T8	Barbus meridionalis	94	14.2
18/6/2013	T8	Barbus meridionalis	94	12.1
18/6/2013	T8	Barbus meridionalis	94	12.1
19/6/2013	T8	Barbus meridionalis	102	15.6
18/6/2013	T8	Barbus meridionalis	102	11
19/6/2013	T8	Barbus meridionalis	116	17
19/6/2013	T8	Barbus meridionalis	116	23.3
19/6/2013	T8	Barbus meridionalis	116	23.9
18/6/2013	T8	Barbus meridionalis	116	20.4
18/6/2013	T8	Barbus meridionalis	122	31.2
19/6/2013	T8	Barbus meridionalis	123	30.7
19/6/2013	T8	Barbus meridionalis	123	29.5
18/6/2013	T8	Barbus meridionalis	126	35.7
19/6/2013	T8	Barbus meridionalis	130	35.5
18/6/2013	T8	Barbus meridionalis	132	31.2
18/6/2013	T8	Barbus meridionalis	135	37.4
18/6/2013	T8	Barbus meridionalis	136	37.7
18/6/2013	T8	Barbus meridionalis	137	38.8
19/6/2013	T8	Barbus meridionalis	140	43.7
19/6/2013	T8	Barbus meridionalis	142	49
19/6/2013	T8	Barbus meridionalis	143	45.7
19/6/2013	T8	Barbus meridionalis	143	41.1
19/6/2013	T8	Barbus meridionalis	150	66.2
18/6/2013	T8	Barbus meridionalis	151	27.2
19/6/2013	T8	Barbus meridionalis	155	68
18/6/2013	T8	Barbus meridionalis	181	103.4
18/6/2013	T8	Barbus meridionalis	183	103
19/6/2013	T8	Squalius laietanus	73	5.5
19/6/2013	T8	Squalius laietanus	75	6.1
18/6/2013	T8	Squalius laietanus	78	7.4
19/6/2013	T8	Squalius laietanus	79	8.3
19/6/2013	T8	Squalius laietanus	84	9.5
18/6/2013	T8	Squalius laietanus	86	9.7
19/6/2013	T8	Squalius laietanus	95	12.7
19/6/2013	T8	Squalius laietanus	97	11.8
19/6/2013	T8	Squalius laietanus	98	14.6
19/6/2013	T8	Squalius laietanus	104	16.9
18/6/2013	T8	Squalius laietanus	105	13.5
18/6/2013	T8	Squalius laietanus	106	18.2
19/6/2013	T8	Squalius laietanus	116	23.9
19/6/2013	T8	Squalius laietanus	140	44.2
19/6/2013	T8	Squalius laietanus	157	67.9
19/6/2013	T8	Squalius laietanus	203	104.5
16/5/2012	T9	Barbus meridionalis	75	7.7
16/5/2012	T9	Barbus meridionalis	78	7.9
16/5/2012	T9	Barbus meridionalis	82	10.8
16/5/2012	T9	Barbus meridionalis	83	11.8
16/5/2012	T9	Barbus meridionalis	84	11.8
16/5/2012	T9	Barbus meridionalis	84	11.2
16/5/2012	T9	Barbus meridionalis	86	12.2
16/5/2012	T9	Barbus meridionalis	87	12.8
16/5/2012	T9	Barbus meridionalis	87	12
16/5/2012	T9	Barbus meridionalis	87	12.1
16/5/2012	T9	Barbus meridionalis	87	12.4
16/5/2012	T9	Barbus meridionalis	87	12.3
16/5/2012	T9	Barbus meridionalis	87	13.3
16/5/2012	T9	Barbus meridionalis	89	10.1
16/5/2012	T9	Barbus meridionalis	90	15.7
16/5/2012	T9	Barbus meridionalis	90	10.3
16/5/2012	T9	Barbus meridionalis	90	12.4
16/5/2012	T9	Barbus meridionalis	91	15.1
16/5/2012	T9	Barbus meridionalis	91	12.5
16/5/2012	T9	Barbus meridionalis	92	13.5
16/5/2012	T9	Barbus meridionalis	92	13.8
16/5/2012	T9	Barbus meridionalis	92	13.2
16/5/2012	T9	Barbus meridionalis	92	12.5
16/5/2012	T9	Barbus meridionalis	93	16.1
16/5/2012	T9	Barbus meridionalis	93	12.3
16/5/2012	T9	Barbus meridionalis	93	12.9
16/5/2012	T9	Barbus meridionalis	93	15.2
16/5/2012	T9	Barbus meridionalis	94	15.3
16/5/2012	T9	Barbus meridionalis	94	15.1
16/5/2012	T9	Barbus meridionalis	94	13.6
16/5/2012	T9	Barbus meridionalis	94	14.3
16/5/2012	T9	Barbus meridionalis	94	15.6
16/5/2012	T9	Barbus meridionalis	94	14.3
16/5/2012	T9	Barbus meridionalis	94	13.9
16/5/2012	T9	Barbus meridionalis	94	12.4
16/5/2012	T9	Barbus meridionalis	96	16.2
16/5/2012	T9	Barbus meridionalis	98	16.2
16/5/2012	T9	Barbus meridionalis	99	16.2
16/5/2012	T9	Barbus meridionalis	99	20.3
16/5/2012	T9	Barbus meridionalis	99	224
16/5/2012	T9	Barbus meridionalis	101	17.1
16/5/2012	T9	Barbus meridionalis	101	18.4
16/5/2012	T9	Barbus meridionalis	101	19.5
16/5/2012	T9	Barbus meridionalis	102	20.4
16/5/2012	T9	Barbus meridionalis	102	20.6
16/5/2012	T9	Barbus meridionalis	102	19.5
16/5/2012	T9	Barbus meridionalis	103	23.5
16/5/2012	T9	Barbus meridionalis	103	20.6
16/5/2012	T9	Barbus meridionalis	103	24.2
16/5/2012	T9	Barbus meridionalis	104	24.8
16/5/2012	T9	Barbus meridionalis	104	23.9
16/5/2012	T9	Barbus meridionalis	104	24.3
16/5/2012	T9	Barbus meridionalis	104	20
16/5/2012	T9	Barbus meridionalis	104	27.5
16/5/2012	T9	Barbus meridionalis	104	22.3
16/5/2012	T9	Barbus meridionalis	106	22.5
16/5/2012	T9	Barbus meridionalis	106	21.6
16/5/2012	T9	Barbus meridionalis	106	26.7
16/5/2012	T9	Barbus meridionalis	106	20.4
16/5/2012	T9	Barbus meridionalis	106	23.1
16/5/2012	T9	Barbus meridionalis	107	21.2
16/5/2012	T9	Barbus meridionalis	108	22.5
16/5/2012	T9	Barbus meridionalis	108	19.9
16/5/2012	T9	Barbus meridionalis	108	22.7
16/5/2012	T9	Barbus meridionalis	108	19.8
16/5/2012	T9	Barbus meridionalis	109	29.9
16/5/2012	T9	Barbus meridionalis	109	28.2
16/5/2012	T9	Barbus meridionalis	109	24.2
16/5/2012	T9	Barbus meridionalis	109	25.3
16/5/2012	T9	Barbus meridionalis	109	21.5
16/5/2012	T9	Barbus meridionalis	110	22.5
16/5/2012	T9	Barbus meridionalis	110	24.6
16/5/2012	T9	Barbus meridionalis	110	23.3
16/5/2012	T9	Barbus meridionalis	111	30.2
16/5/2012	T9	Barbus meridionalis	111	25.5
16/5/2012	T9	Barbus meridionalis	111	22.4
16/5/2012	T9	Barbus meridionalis	111	27.6
16/5/2012	T9	Barbus meridionalis	112	32.2
16/5/2012	T9	Barbus meridionalis	112	32.9
16/5/2012	T9	Barbus meridionalis	112	27.3
16/5/2012	T9	Barbus meridionalis	112	29.1
16/5/2012	T9	Barbus meridionalis	113	24.9
16/5/2012	T9	Barbus meridionalis	114	29.8
16/5/2012	T9	Barbus meridionalis	114	28.4
16/5/2012	T9	Barbus meridionalis	114	31
16/5/2012	T9	Barbus meridionalis	114	25.7
16/5/2012	T9	Barbus meridionalis	114	25.1
16/5/2012	T9	Barbus meridionalis	115	28.3
16/5/2012	T9	Barbus meridionalis	115	24.8
16/5/2012	T9	Barbus meridionalis	116	30.8
16/5/2012	T9	Barbus meridionalis	118	31.2
16/5/2012	T9	Barbus meridionalis	119	29.2
16/5/2012	T9	Barbus meridionalis	119	32.7
16/5/2012	T9	Barbus meridionalis	119	28.2
16/5/2012	T9	Barbus meridionalis	120	2
16/5/2012	T9	Barbus meridionalis	120	29.5
16/5/2012	T9	Barbus meridionalis	121	37.1
16/5/2012	T9	Barbus meridionalis	121	45.1
16/5/2012	T9	Barbus meridionalis	121	44.8
16/5/2012	T9	Barbus meridionalis	121	31.1
16/5/2012	T9	Barbus meridionalis	122	36.6
16/5/2012	T9	Barbus meridionalis	122	37.2
16/5/2012	T9	Barbus meridionalis	123	33.4
16/5/2012	T9	Barbus meridionalis	125	57.8
16/5/2012	T9	Barbus meridionalis	125	38.1
16/5/2012	T9	Barbus meridionalis	125	36.8
16/5/2012	T9	Barbus meridionalis	125	37.9
16/5/2012	T9	Barbus meridionalis	126	31.5
16/5/2012	T9	Barbus meridionalis	126	38
16/5/2012	T9	Barbus meridionalis	126	35.6
16/5/2012	T9	Barbus meridionalis	127	36.3
16/5/2012	T9	Barbus meridionalis	127	34.2
16/5/2012	T9	Barbus meridionalis	127	38.1
16/5/2012	T9	Barbus meridionalis	128	39.7
16/5/2012	T9	Barbus meridionalis	128	43.1
16/5/2012	T9	Barbus meridionalis	128	40.2
16/5/2012	T9	Barbus meridionalis	128	39.5
16/5/2012	T9	Barbus meridionalis	129	50.3
16/5/2012	T9	Barbus meridionalis	129	40.1
16/5/2012	T9	Barbus meridionalis	129	39.9
16/5/2012	T9	Barbus meridionalis	130	43.8
16/5/2012	T9	Barbus meridionalis	130	37.1
16/5/2012	T9	Barbus meridionalis	130	40.8
16/5/2012	T9	Barbus meridionalis	130	36.3
16/5/2012	T9	Barbus meridionalis	131	37.3
16/5/2012	T9	Barbus meridionalis	131	47.2
16/5/2012	T9	Barbus meridionalis	132	51.8
16/5/2012	T9	Barbus meridionalis	132	47.9
16/5/2012	T9	Barbus meridionalis	132	48.9
16/5/2012	T9	Barbus meridionalis	132	36.8
16/5/2012	T9	Barbus meridionalis	132	32
16/5/2012	T9	Barbus meridionalis	133	52.6
16/5/2012	T9	Barbus meridionalis	134	44.7
16/5/2012	T9	Barbus meridionalis	135	46.1
16/5/2012	T9	Barbus meridionalis	136	47.7
16/5/2012	T9	Barbus meridionalis	136	50.3
16/5/2012	T9	Barbus meridionalis	137	56.6
16/5/2012	T9	Barbus meridionalis	137	45.5
16/5/2012	T9	Barbus meridionalis	138	49.5
16/5/2012	T9	Barbus meridionalis	138	27.9
16/5/2012	T9	Barbus meridionalis	138	40.4
16/5/2012	T9	Barbus meridionalis	139	44.1
16/5/2012	T9	Barbus meridionalis	139	49.1
16/5/2012	T9	Barbus meridionalis	140	57.7
16/5/2012	T9	Barbus meridionalis	140	43.1
16/5/2012	T9	Barbus meridionalis	141	66.8
16/5/2012	T9	Barbus meridionalis	141	50.3
16/5/2012	T9	Barbus meridionalis	142	49.9
16/5/2012	T9	Barbus meridionalis	142	53.7
16/5/2012	T9	Barbus meridionalis	145	58.2
16/5/2012	T9	Barbus meridionalis	145	57.4
16/5/2012	T9	Barbus meridionalis	146	71.4
16/5/2012	T9	Barbus meridionalis	146	61.1
16/5/2012	T9	Barbus meridionalis	146	56.6
16/5/2012	T9	Barbus meridionalis	147	57
16/5/2012	T9	Barbus meridionalis	148	62.2
16/5/2012	T9	Barbus meridionalis	148	58.1
16/5/2012	T9	Barbus meridionalis	149	53.5
16/5/2012	T9	Barbus meridionalis	149	59.4
16/5/2012	T9	Barbus meridionalis	150	58.5
16/5/2012	T9	Barbus meridionalis	151	69.4
16/5/2012	T9	Barbus meridionalis	152	63.8
16/5/2012	T9	Barbus meridionalis	152	61.8
16/5/2012	T9	Barbus meridionalis	152	53.1
16/5/2012	T9	Barbus meridionalis	152	61.5
16/5/2012	T9	Barbus meridionalis	154	76.2
16/5/2012	T9	Barbus meridionalis	155	63.9
16/5/2012	T9	Barbus meridionalis	156	79.1
16/5/2012	T9	Barbus meridionalis	157	75.2
16/5/2012	T9	Barbus meridionalis	158	74.5
16/5/2012	T9	Barbus meridionalis	160	75.6
16/5/2012	T9	Barbus meridionalis	160	18
16/5/2012	T9	Barbus meridionalis	161	86.5
16/5/2012	T9	Barbus meridionalis	161	88.6
16/5/2012	T9	Barbus meridionalis	161	80.9
16/5/2012	T9	Barbus meridionalis	164	72.4
16/5/2012	T9	Barbus meridionalis	166	92.9
16/5/2012	T9	Barbus meridionalis	166	92.2
16/5/2012	T9	Barbus meridionalis	168	85
16/5/2012	T9	Barbus meridionalis	168	73.2
16/5/2012	T9	Barbus meridionalis	175	92.6
16/5/2012	T9	Barbus meridionalis	176	95.5
16/5/2012	T9	Barbus meridionalis	183	99.5
16/5/2012	T9	Barbus meridionalis		62
16/5/2012	T9	Barbus meridionalis		43.1
16/5/2012	T9	Barbus meridionalis		56.5
16/5/2012	T9	Squalius laietanus	84	9.4
16/5/2012	T9	Squalius laietanus	85	10.6
16/5/2012	T9	Squalius laietanus	91	10
16/5/2012	T9	Squalius laietanus	92	11.2
16/5/2012	T9	Squalius laietanus	94	12.4
16/5/2012	T9	Squalius laietanus	97	16.1
16/5/2012	T9	Squalius laietanus	97	17.3
16/5/2012	T9	Squalius laietanus	101	16.8
16/5/2012	T9	Squalius laietanus	102	15.8
16/5/2012	T9	Squalius laietanus	104	16.3
16/5/2012	T9	Squalius laietanus	106	18.5
16/5/2012	T9	Squalius laietanus	108	19.2
16/5/2012	T9	Squalius laietanus	112	24.3
16/5/2012	T9	Squalius laietanus	112	24.8
16/5/2012	T9	Squalius laietanus	114	21.9
16/5/2012	T9	Squalius laietanus	115	25.2
16/5/2012	T9	Squalius laietanus	116	24.5
16/5/2012	T9	Squalius laietanus	116	25.5
16/5/2012	T9	Squalius laietanus	116	25.7
16/5/2012	T9	Squalius laietanus	117	28.5
16/5/2012	T9	Squalius laietanus	118	23.4
16/5/2012	T9	Squalius laietanus	120	27.6
16/5/2012	T9	Squalius laietanus	120	30.4
16/5/2012	T9	Squalius laietanus	120	35.8
16/5/2012	T9	Squalius laietanus	122	35.4
16/5/2012	T9	Squalius laietanus	125	33.1
16/5/2012	T9	Squalius laietanus	125	29.6
16/5/2012	T9	Squalius laietanus	126	32.7
16/5/2012	T9	Squalius laietanus	127	34.2
16/5/2012	T9	Squalius laietanus	127	31.8
16/5/2012	T9	Squalius laietanus	127	178.8
16/5/2012	T9	Squalius laietanus	129	37.1
16/5/2012	T9	Squalius laietanus	130	31.7
16/5/2012	T9	Squalius laietanus	131	36.9
16/5/2012	T9	Squalius laietanus	132	33.9
16/5/2012	T9	Squalius laietanus	132	45.2
16/5/2012	T9	Squalius laietanus	132	36.9
16/5/2012	T9	Squalius laietanus	133	37.9
16/5/2012	T9	Squalius laietanus	134	205.2
16/5/2012	T9	Squalius laietanus	134	39.6
16/5/2012	T9	Squalius laietanus	135	38.4
16/5/2012	T9	Squalius laietanus	135	208.8
16/5/2012	T9	Squalius laietanus	136	40.7
16/5/2012	T9	Squalius laietanus	136	36.5
16/5/2012	T9	Squalius laietanus	137	45.8
16/5/2012	T9	Squalius laietanus	137	37
16/5/2012	T9	Squalius laietanus	137	40.3
16/5/2012	T9	Squalius laietanus	138	39
16/5/2012	T9	Squalius laietanus	138	56.4
16/5/2012	T9	Squalius laietanus	138	36.8
16/5/2012	T9	Squalius laietanus	139	45.4
16/5/2012	T9	Squalius laietanus	139	42.3
16/5/2012	T9	Squalius laietanus	140	43
16/5/2012	T9	Squalius laietanus	141	45.3
16/5/2012	T9	Squalius laietanus	141	42
16/5/2012	T9	Squalius laietanus	142	46.8
16/5/2012	T9	Squalius laietanus	142	42.5
16/5/2012	T9	Squalius laietanus	142	44.6
16/5/2012	T9	Squalius laietanus	142	33.2
16/5/2012	T9	Squalius laietanus	144	47.3
16/5/2012	T9	Squalius laietanus	144	40.1
16/5/2012	T9	Squalius laietanus	144	52.1
16/5/2012	T9	Squalius laietanus	144	52.8
16/5/2012	T9	Squalius laietanus	144	76.6
16/5/2012	T9	Squalius laietanus	145	49.2
16/5/2012	T9	Squalius laietanus	145	51.1
16/5/2012	T9	Squalius laietanus	146	51.4
16/5/2012	T9	Squalius laietanus	146	48.5
16/5/2012	T9	Squalius laietanus	147	49.5
16/5/2012	T9	Squalius laietanus	147	50.1
16/5/2012	T9	Squalius laietanus	147	49.3
16/5/2012	T9	Squalius laietanus	147	44.7
16/5/2012	T9	Squalius laietanus	149	54.1
16/5/2012	T9	Squalius laietanus	150	55.2
16/5/2012	T9	Squalius laietanus	150	52.5
16/5/2012	T9	Squalius laietanus	151	62
16/5/2012	T9	Squalius laietanus	151	54.1
16/5/2012	T9	Squalius laietanus	151	62
16/5/2012	T9	Squalius laietanus	153	66.1
16/5/2012	T9	Squalius laietanus	154	62.7
16/5/2012	T9	Squalius laietanus	154	53.8
16/5/2012	T9	Squalius laietanus	154	57
16/5/2012	T9	Squalius laietanus	155	61.8
16/5/2012	T9	Squalius laietanus	155	61
16/5/2012	T9	Squalius laietanus	156	68.5
16/5/2012	T9	Squalius laietanus	156	69.5
16/5/2012	T9	Squalius laietanus	156	61
16/5/2012	T9	Squalius laietanus	156	58.5
16/5/2012	T9	Squalius laietanus	156	59.5
16/5/2012	T9	Squalius laietanus	157	59.7
16/5/2012	T9	Squalius laietanus	157	61.5
16/5/2012	T9	Squalius laietanus	160	66.1
16/5/2012	T9	Squalius laietanus	160	62.6
16/5/2012	T9	Squalius laietanus	162	61.2
16/5/2012	T9	Squalius laietanus	162	71.6
16/5/2012	T9	Squalius laietanus	162	67.8
16/5/2012	T9	Squalius laietanus	162	71.4
16/5/2012	T9	Squalius laietanus	164	74.6
16/5/2012	T9	Squalius laietanus	165	62.6
16/5/2012	T9	Squalius laietanus	165	68.2
16/5/2012	T9	Squalius laietanus	167	70.9
16/5/2012	T9	Squalius laietanus	167	81.6
16/5/2012	T9	Squalius laietanus	167	81.5
16/5/2012	T9	Squalius laietanus	168	71.5
16/5/2012	T9	Squalius laietanus	168	75.5
16/5/2012	T9	Squalius laietanus	169	75.1
16/5/2012	T9	Squalius laietanus	170	81.2
16/5/2012	T9	Squalius laietanus	171	77.7
16/5/2012	T9	Squalius laietanus	172	85.9
16/5/2012	T9	Squalius laietanus	173	82.8
16/5/2012	T9	Squalius laietanus	174	81.8
16/5/2012	T9	Squalius laietanus	174	85.8
16/5/2012	T9	Squalius laietanus	176	94.7
16/5/2012	T9	Squalius laietanus	176	80
16/5/2012	T9	Squalius laietanus	176	77.5
16/5/2012	T9	Squalius laietanus	182	94.8
16/5/2012	T9	Squalius laietanus	182	88.1
16/5/2012	T9	Squalius laietanus	185	105.6
16/5/2012	T9	Squalius laietanus	186	95.5
16/5/2012	T9	Squalius laietanus	189	97.1
16/5/2012	T9	Squalius laietanus	192	127.1
16/5/2012	T9	Squalius laietanus	193	114.5
16/5/2012	T9	Squalius laietanus	194	118.1
16/5/2012	T9	Squalius laietanus	201	122.2
16/5/2012	T9	Squalius laietanus	202	127.2
16/5/2012	T9	Squalius laietanus	202	138.9
16/5/2012	T9	Squalius laietanus	209	154.9
16/5/2012	T9	Squalius laietanus	218	176
16/5/2012	T9	Squalius laietanus	222	187.4
16/5/2012	T9	Squalius laietanus	227	199.5
16/5/2012	T9	Squalius laietanus	227	281.3
16/5/2012	T9	Squalius laietanus	239	216.4
16/5/2012	T9	Squalius laietanus	243	236.2
16/5/2012	T9	Squalius laietanus	270	323.8
6/6/2012	T9	Barbus meridionalis	71	6
4/6/2012	T9	Barbus meridionalis	72	7.2
7/6/2012	T9	Barbus meridionalis	73	6.3
6/6/2012	T9	Barbus meridionalis	74	8
6/6/2012	T9	Barbus meridionalis	74	5.9
5/6/2012	T9	Barbus meridionalis	75	7.2
6/6/2012	T9	Barbus meridionalis	76	7.5
7/6/2012	T9	Barbus meridionalis	76	6.9
7/6/2012	T9	Barbus meridionalis	78	7.5
6/6/2012	T9	Barbus meridionalis	81	8.7
5/6/2012	T9	Barbus meridionalis	82	10.5
7/6/2012	T9	Barbus meridionalis	82	8.2
6/6/2012	T9	Barbus meridionalis	83	9.8
4/6/2012	T9	Barbus meridionalis	84	10.1
7/6/2012	T9	Barbus meridionalis	87	11.3
6/6/2012	T9	Barbus meridionalis	88	11.8
5/6/2012	T9	Barbus meridionalis	90	13.5
7/6/2012	T9	Barbus meridionalis	91	12.6
5/6/2012	T9	Barbus meridionalis	92	12.4
7/6/2012	T9	Barbus meridionalis	92	12.7
4/6/2012	T9	Barbus meridionalis	93	14.8
6/6/2012	T9	Barbus meridionalis	93	12
4/6/2012	T9	Barbus meridionalis	94	13.6
6/6/2012	T9	Barbus meridionalis	94	15.4
4/6/2012	T9	Barbus meridionalis	95	14.7
4/6/2012	T9	Barbus meridionalis	95	14.1
6/6/2012	T9	Barbus meridionalis	95	16.5
6/6/2012	T9	Barbus meridionalis	95	14.7
7/6/2012	T9	Barbus meridionalis	95	14.7
4/6/2012	T9	Barbus meridionalis	96	13.9
5/6/2012	T9	Barbus meridionalis	96	14.5
5/6/2012	T9	Barbus meridionalis	97	15.6
4/6/2012	T9	Barbus meridionalis	98	15.2
5/6/2012	T9	Barbus meridionalis	98	14.8
6/6/2012	T9	Barbus meridionalis	98	15.4
7/6/2012	T9	Barbus meridionalis	98	14.5
4/6/2012	T9	Barbus meridionalis	99	23.6
4/6/2012	T9	Barbus meridionalis	99	20
5/6/2012	T9	Barbus meridionalis	99	18.1
6/6/2012	T9	Barbus meridionalis	100	18.6
6/6/2012	T9	Barbus meridionalis	101	16.9
7/6/2012	T9	Barbus meridionalis	101	18.6
6/6/2012	T9	Barbus meridionalis	102	19.8
6/6/2012	T9	Barbus meridionalis	102	19.4
6/6/2012	T9	Barbus meridionalis	102	15.8
4/6/2012	T9	Barbus meridionalis	103	17.2
7/6/2012	T9	Barbus meridionalis	103	17.5
5/6/2012	T9	Barbus meridionalis	104	21.5
5/6/2012	T9	Barbus meridionalis	104	24.7
6/6/2012	T9	Barbus meridionalis	104	18.5
6/6/2012	T9	Barbus meridionalis	104	23.8
5/6/2012	T9	Barbus meridionalis	107	24.8
6/6/2012	T9	Barbus meridionalis	107	22.9
4/6/2012	T9	Barbus meridionalis	108	25.9
6/6/2012	T9	Barbus meridionalis	108	18.1
4/6/2012	T9	Barbus meridionalis	109	24.6
5/6/2012	T9	Barbus meridionalis	109	22.2
6/6/2012	T9	Barbus meridionalis	109	21.6
6/6/2012	T9	Barbus meridionalis	109	24.4
6/6/2012	T9	Barbus meridionalis	110	23
6/6/2012	T9	Barbus meridionalis	110	22
7/6/2012	T9	Barbus meridionalis	110	23.4
5/6/2012	T9	Barbus meridionalis	111	27.9
5/6/2012	T9	Barbus meridionalis	111	26.9
5/6/2012	T9	Barbus meridionalis	111	24
6/6/2012	T9	Barbus meridionalis	112	28
6/6/2012	T9	Barbus meridionalis	112	27.5
7/6/2012	T9	Barbus meridionalis	112	25
4/6/2012	T9	Barbus meridionalis	113	22.2
4/6/2012	T9	Barbus meridionalis	113	25.6
5/6/2012	T9	Barbus meridionalis	113	23.7
5/6/2012	T9	Barbus meridionalis	113	22.8
5/6/2012	T9	Barbus meridionalis	113	29.2
6/6/2012	T9	Barbus meridionalis	113	25.8
7/6/2012	T9	Barbus meridionalis	113	27.1
7/6/2012	T9	Barbus meridionalis	113	24.9
6/6/2012	T9	Barbus meridionalis	115	29.4
6/6/2012	T9	Barbus meridionalis	115	27.5
7/6/2012	T9	Barbus meridionalis	115	29.5
5/6/2012	T9	Barbus meridionalis	116	28.7
6/6/2012	T9	Barbus meridionalis	116	29.8
6/6/2012	T9	Barbus meridionalis	116	31.4
4/6/2012	T9	Barbus meridionalis	117	32.5
4/6/2012	T9	Barbus meridionalis	117	34.9
5/6/2012	T9	Barbus meridionalis	117	26.3
6/6/2012	T9	Barbus meridionalis	117	27
6/6/2012	T9	Barbus meridionalis	117	27.4
4/6/2012	T9	Barbus meridionalis	118	30.3
4/6/2012	T9	Barbus meridionalis	118	31.6
5/6/2012	T9	Barbus meridionalis	118	33.7
6/6/2012	T9	Barbus meridionalis	118	21.5
4/6/2012	T9	Barbus meridionalis	119	31.8
4/6/2012	T9	Barbus meridionalis	119	29.5
4/6/2012	T9	Barbus meridionalis	120	40.8
5/6/2012	T9	Barbus meridionalis	120	30.5
5/6/2012	T9	Barbus meridionalis	120	28.4
5/6/2012	T9	Barbus meridionalis	120	31.7
5/6/2012	T9	Barbus meridionalis	121	36.4
6/6/2012	T9	Barbus meridionalis	121	30.7
4/6/2012	T9	Barbus meridionalis	122	28.1
5/6/2012	T9	Barbus meridionalis	122	30.1
5/6/2012	T9	Barbus meridionalis	122	35.3
5/6/2012	T9	Barbus meridionalis	122	31.4
6/6/2012	T9	Barbus meridionalis	122	29.7
6/6/2012	T9	Barbus meridionalis	122	28.5
6/6/2012	T9	Barbus meridionalis	122	37.6
6/6/2012	T9	Barbus meridionalis	122	30.6
6/6/2012	T9	Barbus meridionalis	122	29.7
6/6/2012	T9	Barbus meridionalis	122	37.2
7/6/2012	T9	Barbus meridionalis	122	35
4/6/2012	T9	Barbus meridionalis	123	36.9
4/6/2012	T9	Barbus meridionalis	123	39.4
4/6/2012	T9	Barbus meridionalis	123	33.1
5/6/2012	T9	Barbus meridionalis	123	35.7
5/6/2012	T9	Barbus meridionalis	123	38.2
5/6/2012	T9	Barbus meridionalis	123	36.8
6/6/2012	T9	Barbus meridionalis	123	35.3
6/6/2012	T9	Barbus meridionalis	123	38.6
6/6/2012	T9	Barbus meridionalis	123	34
5/6/2012	T9	Barbus meridionalis	124	26.2
7/6/2012	T9	Barbus meridionalis	124	33.3
4/6/2012	T9	Barbus meridionalis	125	33.7
6/6/2012	T9	Barbus meridionalis	125	33.3
7/6/2012	T9	Barbus meridionalis	125	45.2
7/6/2012	T9	Barbus meridionalis	125	31.6
4/6/2012	T9	Barbus meridionalis	126	37.2
4/6/2012	T9	Barbus meridionalis	126	43.8
5/6/2012	T9	Barbus meridionalis	126	32.6
5/6/2012	T9	Barbus meridionalis	126	349
5/6/2012	T9	Barbus meridionalis	126	34.1
5/6/2012	T9	Barbus meridionalis	126	34.4
6/6/2012	T9	Barbus meridionalis	126	46.5
4/6/2012	T9	Barbus meridionalis	127	39.7
4/6/2012	T9	Barbus meridionalis	127	36.7
5/6/2012	T9	Barbus meridionalis	127	40.1
6/6/2012	T9	Barbus meridionalis	127	43.5
6/6/2012	T9	Barbus meridionalis	128	38.2
7/6/2012	T9	Barbus meridionalis	128	84.2
4/6/2012	T9	Barbus meridionalis	129	38.6
5/6/2012	T9	Barbus meridionalis	129	48.4
6/6/2012	T9	Barbus meridionalis	129	37.7
5/6/2012	T9	Barbus meridionalis	130	37.4
6/6/2012	T9	Barbus meridionalis	130	42.3
5/6/2012	T9	Barbus meridionalis	131	34
5/6/2012	T9	Barbus meridionalis	131	37
5/6/2012	T9	Barbus meridionalis	131	44.8
6/6/2012	T9	Barbus meridionalis	131	45.2
6/6/2012	T9	Barbus meridionalis	131	36.4
4/6/2012	T9	Barbus meridionalis	132	39.5
4/6/2012	T9	Barbus meridionalis	133	32.9
5/6/2012	T9	Barbus meridionalis	133	45.6
5/6/2012	T9	Barbus meridionalis	133	45.9
6/6/2012	T9	Barbus meridionalis	133	50.9
6/6/2012	T9	Barbus meridionalis	133	42.6
7/6/2012	T9	Barbus meridionalis	133	41.6
4/6/2012	T9	Barbus meridionalis	134	42.8
4/6/2012	T9	Barbus meridionalis	134	52.8
5/6/2012	T9	Barbus meridionalis	134	43.7
5/6/2012	T9	Barbus meridionalis	134	43.3
6/6/2012	T9	Barbus meridionalis	134	41.6
6/6/2012	T9	Barbus meridionalis	134	43.6
6/6/2012	T9	Barbus meridionalis	134	51
6/6/2012	T9	Barbus meridionalis	135	48.3
4/6/2012	T9	Barbus meridionalis	136	55.5
5/6/2012	T9	Barbus meridionalis	136	50.1
7/6/2012	T9	Barbus meridionalis	136	40.7
4/6/2012	T9	Barbus meridionalis	137	48.8
4/6/2012	T9	Barbus meridionalis	137	47.9
6/6/2012	T9	Barbus meridionalis	138	42.6
4/6/2012	T9	Barbus meridionalis	140	50.4
5/6/2012	T9	Barbus meridionalis	140	58.4
6/6/2012	T9	Barbus meridionalis	140	46.4
4/6/2012	T9	Barbus meridionalis	142	59.2
4/6/2012	T9	Barbus meridionalis	142	48.5
6/6/2012	T9	Barbus meridionalis	142	47.8
6/6/2012	T9	Barbus meridionalis	142	53
4/6/2012	T9	Barbus meridionalis	143	50.1
4/6/2012	T9	Barbus meridionalis	143	57.7
5/6/2012	T9	Barbus meridionalis	143	49
5/6/2012	T9	Barbus meridionalis	143	54.4
6/6/2012	T9	Barbus meridionalis	143	51
4/6/2012	T9	Barbus meridionalis	145	46.1
6/6/2012	T9	Barbus meridionalis	145	53.9
5/6/2012	T9	Barbus meridionalis	147	51.1
5/6/2012	T9	Barbus meridionalis	147	56.1
6/6/2012	T9	Barbus meridionalis	148	47.7
5/6/2012	T9	Barbus meridionalis	149	54.4
5/6/2012	T9	Barbus meridionalis	150	68.3
6/6/2012	T9	Barbus meridionalis	150	65.2
4/6/2012	T9	Barbus meridionalis	151	69.5
5/6/2012	T9	Barbus meridionalis	151	63.6
5/6/2012	T9	Barbus meridionalis	151	50.6
6/6/2012	T9	Barbus meridionalis	151	64
4/6/2012	T9	Barbus meridionalis	152	65
5/6/2012	T9	Barbus meridionalis	152	64.5
5/6/2012	T9	Barbus meridionalis	152	58.9
6/6/2012	T9	Barbus meridionalis	152	66.2
5/6/2012	T9	Barbus meridionalis	153	56.6
5/6/2012	T9	Barbus meridionalis	153	30.7
4/6/2012	T9	Barbus meridionalis	155	78.8
5/6/2012	T9	Barbus meridionalis	155	26.3
4/6/2012	T9	Barbus meridionalis	157	83.2
4/6/2012	T9	Barbus meridionalis	157	66.6
4/6/2012	T9	Barbus meridionalis	158	78.9
5/6/2012	T9	Barbus meridionalis	161	71.2
5/6/2012	T9	Barbus meridionalis	161	74.7
4/6/2012	T9	Barbus meridionalis	162	95.3
5/6/2012	T9	Barbus meridionalis	164	86.9
6/6/2012	T9	Barbus meridionalis	167	73.6
5/6/2012	T9	Barbus meridionalis	168	83.4
5/6/2012	T9	Barbus meridionalis	170	100.8
5/6/2012	T9	Barbus meridionalis	173	83.5
4/6/2012	T9	Barbus meridionalis	174	109.2
4/6/2012	T9	Barbus meridionalis	174	95.9
6/6/2012	T9	Barbus meridionalis	174	80
6/6/2012	T9	Barbus meridionalis	175	97.7
5/6/2012	T9	Barbus meridionalis	180	93.9
4/6/2012	T9	Barbus meridionalis	183	110.7
6/6/2012	T9	Barbus meridionalis	183	97.2
4/6/2012	T9	Barbus meridionalis	186	115.6
5/6/2012	T9	Barbus meridionalis	189	115.2
6/6/2012	T9	Barbus meridionalis	189	111.6
4/6/2012	T9	Barbus meridionalis	193	127
5/6/2012	T9	Barbus meridionalis	196	120.7
6/6/2012	T9	Barbus meridionalis	202	148.6
5/6/2012	T9	Barbus meridionalis	203	159.4
5/6/2012	T9	Barbus meridionalis	217	166.3
4/6/2012	T9	Squalius laietanus	72	5.6
6/6/2012	T9	Squalius laietanus	74	6.1
6/6/2012	T9	Squalius laietanus	74	6.5
6/6/2012	T9	Squalius laietanus	75	6.7
7/6/2012	T9	Squalius laietanus	75	6.1
6/6/2012	T9	Squalius laietanus	76	6.4
6/6/2012	T9	Squalius laietanus	76	7.1
7/6/2012	T9	Squalius laietanus	76	6.1
7/6/2012	T9	Squalius laietanus	77	7.8
6/6/2012	T9	Squalius laietanus	78	7
7/6/2012	T9	Squalius laietanus	78	6.8
7/6/2012	T9	Squalius laietanus	80	7.6
7/6/2012	T9	Squalius laietanus	83	8.4
4/6/2012	T9	Squalius laietanus	84	9.3
7/6/2012	T9	Squalius laietanus	84	8
7/6/2012	T9	Squalius laietanus	86	10
5/6/2012	T9	Squalius laietanus	87	8.5
6/6/2012	T9	Squalius laietanus	88	9.9
6/6/2012	T9	Squalius laietanus	91	12.4
6/6/2012	T9	Squalius laietanus	93	11.9
7/6/2012	T9	Squalius laietanus	94	12.4
4/6/2012	T9	Squalius laietanus	97	14.9
4/6/2012	T9	Squalius laietanus	97	14.4
5/6/2012	T9	Squalius laietanus	97	14.2
7/6/2012	T9	Squalius laietanus	97	13.3
4/6/2012	T9	Squalius laietanus	103	17
5/6/2012	T9	Squalius laietanus	103	16.8
6/6/2012	T9	Squalius laietanus	103	15.4
4/6/2012	T9	Squalius laietanus	106	21.1
4/6/2012	T9	Squalius laietanus	107	18.3
6/6/2012	T9	Squalius laietanus	107	19.9
6/6/2012	T9	Squalius laietanus	107	19.6
5/6/2012	T9	Squalius laietanus	108	20.7
5/6/2012	T9	Squalius laietanus	108	18.9
7/6/2012	T9	Squalius laietanus	111	19.8
7/6/2012	T9	Squalius laietanus	112	19.4
4/6/2012	T9	Squalius laietanus	117	24.8
6/6/2012	T9	Squalius laietanus	117	22
6/6/2012	T9	Squalius laietanus	120	26
4/6/2012	T9	Squalius laietanus	121	30.7
7/6/2012	T9	Squalius laietanus	121	25.6
4/6/2012	T9	Squalius laietanus	136	42.3
7/6/2012	T9	Squalius laietanus	138	38.1
4/6/2012	T9	Squalius laietanus	142	41.2
4/6/2012	T9	Squalius laietanus	145	46.7
4/6/2012	T9	Squalius laietanus	146	52.3
4/6/2012	T9	Squalius laietanus	147	44.5
4/6/2012	T9	Squalius laietanus	148	58.2
5/6/2012	T9	Squalius laietanus	149	50.5
4/6/2012	T9	Squalius laietanus	152	57.5
7/6/2012	T9	Squalius laietanus	153	54.7
4/6/2012	T9	Squalius laietanus	157	61.3
5/6/2012	T9	Squalius laietanus	158	63.8
7/6/2012	T9	Squalius laietanus	158	60.3
4/6/2012	T9	Squalius laietanus	159	61.6
7/6/2012	T9	Squalius laietanus	161	60.4
5/6/2012	T9	Squalius laietanus	162	57.3
5/6/2012	T9	Squalius laietanus	163	51.2
6/6/2012	T9	Squalius laietanus	163	67.3
7/6/2012	T9	Squalius laietanus	163	17.2
7/6/2012	T9	Squalius laietanus	163	74.8
5/6/2012	T9	Squalius laietanus	165	57.9
4/6/2012	T9	Squalius laietanus	172	71
4/6/2012	T9	Squalius laietanus	172	86.1
4/6/2012	T9	Squalius laietanus	176	91.7
7/6/2012	T9	Squalius laietanus	177	83.1
7/6/2012	T9	Squalius laietanus	184	102.2
4/6/2012	T9	Squalius laietanus	189	112.6
4/6/2012	T9	Squalius laietanus	220	174.7
4/6/2012	T9	Squalius laietanus	227	192.7
4/6/2012	T9	Squalius laietanus	260	265
5/6/2012	T9	Squalius laietanus	264	293.9
5/6/2012	T9	Squalius laietanus	264	288.9
26/7/2012	T9	Barbus meridionalis	74	6
23/7/2012	T9	Barbus meridionalis	75	6.3
24/7/2012	T9	Barbus meridionalis	75	6
24/7/2012	T9	Barbus meridionalis	75	6.6
25/7/2012	T9	Barbus meridionalis	75	6
24/7/2012	T9	Barbus meridionalis	77	8.4
24/7/2012	T9	Barbus meridionalis	77	9.6
24/7/2012	T9	Barbus meridionalis	81	8.2
23/7/2012	T9	Barbus meridionalis	83	9.3
23/7/2012	T9	Barbus meridionalis	86	10.5
25/7/2012	T9	Barbus meridionalis	86	9.6
23/7/2012	T9	Barbus meridionalis	96	13.1
24/7/2012	T9	Barbus meridionalis	96	12.5
23/7/2012	T9	Barbus meridionalis	97	11.8
25/7/2012	T9	Barbus meridionalis	98	13.4
26/7/2012	T9	Barbus meridionalis	98	16.1
26/7/2012	T9	Barbus meridionalis	98	13.2
24/7/2012	T9	Barbus meridionalis	100	14.1
23/7/2012	T9	Barbus meridionalis	102	15.8
24/7/2012	T9	Barbus meridionalis	102	17.4
23/7/2012	T9	Barbus meridionalis	103	17.4
25/7/2012	T9	Barbus meridionalis	103	15
24/7/2012	T9	Barbus meridionalis	104	16.5
24/7/2012	T9	Barbus meridionalis	104	16.1
25/7/2012	T9	Barbus meridionalis	105	17.3
26/7/2012	T9	Barbus meridionalis	105	18.6
26/7/2012	T9	Barbus meridionalis	105	16.6
26/7/2012	T9	Barbus meridionalis	105	17.6
23/7/2012	T9	Barbus meridionalis	106	18.9
25/7/2012	T9	Barbus meridionalis	107	15.6
26/7/2012	T9	Barbus meridionalis	107	17.2
24/7/2012	T9	Barbus meridionalis	108	19.4
24/7/2012	T9	Barbus meridionalis	109	19.8
23/7/2012	T9	Barbus meridionalis	111	20.4
25/7/2012	T9	Barbus meridionalis	112	19.2
25/7/2012	T9	Barbus meridionalis	112	19.7
23/7/2012	T9	Barbus meridionalis	113	21.1
25/7/2012	T9	Barbus meridionalis	113	18.1
26/7/2012	T9	Barbus meridionalis	113	20
24/7/2012	T9	Barbus meridionalis	115	19.8
24/7/2012	T9	Barbus meridionalis	116	23
25/7/2012	T9	Barbus meridionalis	116	21.5
26/7/2012	T9	Barbus meridionalis	116	21.8
23/7/2012	T9	Barbus meridionalis	117	24.7
24/7/2012	T9	Barbus meridionalis	119	21.1
23/7/2012	T9	Barbus meridionalis	120	25.8
23/7/2012	T9	Barbus meridionalis	122	25.6
25/7/2012	T9	Barbus meridionalis	122	32.8
25/7/2012	T9	Barbus meridionalis	122	27.7
26/7/2012	T9	Barbus meridionalis	122	28
23/7/2012	T9	Barbus meridionalis	123	28.1
24/7/2012	T9	Barbus meridionalis	125	29.3
25/7/2012	T9	Barbus meridionalis	126	34.4
26/7/2012	T9	Barbus meridionalis	126	36.4
25/7/2012	T9	Barbus meridionalis	128	36.5
26/7/2012	T9	Barbus meridionalis	128	37.4
26/7/2012	T9	Barbus meridionalis	128	35.6
24/7/2012	T9	Barbus meridionalis	129	35.9
25/7/2012	T9	Barbus meridionalis	129	35.8
24/7/2012	T9	Barbus meridionalis	130	31.8
24/7/2012	T9	Barbus meridionalis	131	37.1
24/7/2012	T9	Barbus meridionalis	131	37.1
23/7/2012	T9	Barbus meridionalis	133	35.1
24/7/2012	T9	Barbus meridionalis	133	32.3
25/7/2012	T9	Barbus meridionalis	133	36.5
23/7/2012	T9	Barbus meridionalis	134	44.5
24/7/2012	T9	Barbus meridionalis	134	36.8
24/7/2012	T9	Barbus meridionalis	134	39.2
25/7/2012	T9	Barbus meridionalis	134	34
23/7/2012	T9	Barbus meridionalis	135	39.4
26/7/2012	T9	Barbus meridionalis	135	34.6
24/7/2012	T9	Barbus meridionalis	136	36.6
26/7/2012	T9	Barbus meridionalis	136	36.6
26/7/2012	T9	Barbus meridionalis	136	37.3
23/7/2012	T9	Barbus meridionalis	137	44.6
24/7/2012	T9	Barbus meridionalis	138	50
23/7/2012	T9	Barbus meridionalis	140	48.2
24/7/2012	T9	Barbus meridionalis	140	37.1
[truncated: 2,457 more rows]
