# Supplementary material for: Water abstraction affects abundance, size-structure and growth of two threatened cyprinid fishes
Source: PLoS One. 2017 Apr 17;12(4):e0175932. doi: 10.1371/journal.pone.0175932 (PMC5393870; doi:10.1371/journal.pone.0175932)
Supplement: S3 Table — (XLSX) [file pone.0175932.s003.xlsx]

## Sheet: Hoja1
Site	Species	Growth_estimated_marginal_means	Condition_estimated_marginal_means	Predicted_annual_scale_increment	Fish_density_(Individuals/m2)	Maximum_Fork_Length	Mean_Fork_Length	Log_Growth_estimated_marginal_means	Log_Condition_estimated_marginal_means	Log_Predicted_annual_scale_increment	Log_Fish_density_(Individuals/m2)	Log_Maximum_Fork_Length	Log_Mean_Fork_Length
T1	Barbus meridionalis	97.774	1.212	-0.0155078	0.0128234	159	105	1.99022	0.0835026		-1.892	2.2014	2.02119
T2	Barbus meridionalis	85.111	1.237	-0.0116984	0.00733138	138	102.657	1.92999	0.0923697		-2.13481	2.13988	2.01139
T3	Barbus meridionalis	86.985	1.265	-0.037685	0.0107082	147	93.8864	1.93944	0.102091		-1.97028	2.16732	1.9726
T4	Barbus meridionalis	103.536	1.274	-0.00938661	0.0104726	153	98.4615	2.01509	0.105169		-1.97995	2.18469	1.99327
T5	Barbus meridionalis	101.415	1.236	-0.0121877	0.00178492	136	102	2.0061	0.0920185		-2.74838	2.13354	2.0086
T6	Barbus meridionalis	91.195	1.263	0.00305652	0.00393787	106	81.8889	1.95997	0.101403	-2.51477	-2.40474	2.02531	1.91322
T7	Barbus meridionalis	104.615	1.263	4.36214e-05	0.00843418	175	94.2826	2.01959	0.101403	-4.3603	-2.07396	2.24304	1.97443
T8	Barbus meridionalis	115.471	1.256	0.0232162	0.0335557	185	106.269	2.06247	0.0989896	-1.63421	-1.47423	2.26717	2.02641
T9	Barbus meridionalis	117.13	1.271	0.0197972	0.0309654	209	124.451	2.06867	0.104146	-1.7034	-1.50912	2.32015	2.095
T10	Barbus meridionalis	95.298	1.202	0.0103462	0.0199857	224	108.304	1.97908	0.0799045	-1.98522	-1.69928	2.35025	2.03464
T11	Barbus meridionalis	92.898	1.169	0.00718797	0.0304034	196	97.3696	1.96801	0.0678145	-2.14339	-1.51708	2.29226	1.98842
T12	Barbus meridionalis	100.562	1.236	0.0141748	0.00233136	152	105.956	2.00243	0.0920185	-1.84848	-2.63239	2.18184	2.02512
A1	Barbus meridionalis	121.834	1.159	0.0379941	0.00392157	191	110.833	2.08577	0.0640834	-1.42028	-2.40654	2.28103	2.04467
A2	Barbus meridionalis	97.216	1.182	-0.0230179	0.103376	168	91.7457	1.98774	0.0726175		-0.985582	2.22531	1.96259
A3	Barbus meridionalis	90.151	1.226	-0.00633327	0.0181452	245	92.2407	1.95497	0.0884905		-1.74124	2.38917	1.96492
T1	Squalius laietanus	179.704		-0.0101953	0.000899888	266	234.75	2.25456			-3.04581	2.42488	2.37061
T2	Squalius laietanus	174.073	1.622	0.080834	0.000418936	285	274.5	2.24073	0.210051	-1.09241	-3.37785	2.45484	2.43854
T3	Squalius laietanus				0
T4	Squalius laietanus	154.769		0.0642406	0.000537057	152	141	2.18968		-1.19219	-3.26998	2.18184	2.14922
T5	Squalius laietanus				0
T6	Squalius laietanus				0
T7	Squalius laietanus	157.704		0.0972984	0.000183352	192	192	2.19784		-1.01189	-3.73672	2.2833	2.2833
T8	Squalius laietanus	155.774	1.661	0.453402	0.0239403	295	166.016	2.19249	0.22037	-0.343517	-1.62087	2.46982	2.22015
T9	Squalius laietanus	147.157	1.654	0.000410946	0.0520644	297	142.493	2.16778	0.218536	-3.38621	-1.28346	2.47276	2.15379
T10	Squalius laietanus	159.271	1.605	-0.395182	0.0194504	310	131.009	2.20214	0.205475		-1.71107	2.49136	2.1173
T11	Squalius laietanus	168.272	1.593	-0.132839	0.0119406	240	125.689	2.22601	0.202216		-1.92297	2.38021	2.0993
T12	Squalius laietanus	140.851	1.547	-0.15797	0.00290125	197	103.089	2.14876	0.18949		-2.53741	2.29447	2.01321
A1	Squalius laietanus				0
A2	Squalius laietanus				0
A3	Squalius laietanus				0.00235215	114	97.8571				-2.62853	2.0569	1.99059
